# Supplementary material for: KMT2D acetylation by CREBBP reveals a cooperative functional interaction at enhancers in normal and malignant germinal center B cells
Source: Proc Natl Acad Sci U S A. 2023 Mar 9;120(11):e2218330120. doi: 10.1073/pnas.2218330120 (PMC10089214; doi:10.1073/pnas.2218330120)
Supplement: Supplementary file 2 — Dataset S01 (XLSX) [file pnas.2218330120.sd01.xlsx]

## Sheet: Dataset 1
Dataset 1. Chromatin domains co-bound by CREBBP and KMT2D at E/SEs in human GC B cells (KMT2D p<10E-5)
Genomic Location (hg19)	Peaks_CREBBP_p12_Best P-value (ChIPseeqer)	Peaks_MLL2_p5_Best P-value (ChIPseeqer)	Peak Width (>=30bp)		Functional Annotation		Location	RefSeq ID*	Gene Symbol*	Distance from TSS*	is in TAD	Expressed in CB		Closest RefSeq ID**	Closest Gene Symbol**	is in TAD	Expressed in CB	Assigned Gene
chr1:2480280-2480419	-41.7	-7.39	140		Enhancer		INTERGENIC	n/a	n/a	n/a	0	0		NM_001297605	TNFRSF14	1	1	TNFRSF14
chr1:9140422-9140684	-39.86	-10.6	263		SE		INTERGENIC	n/a	n/a	n/a	0	0		NM_001135585	SLC2A5	1	1	SLC2A5
chr1:9485995-9486181	-137.32	-9.25	187		SE		INTERGENIC	n/a	n/a	n/a	0	0		NM_032315	SLC25A33	1	1	SLC25A33
chr1:9486368-9486681	-137.32	-16.86	314		SE		INTERGENIC	n/a	n/a	n/a	0	0		NM_032315	SLC25A33	1	1	SLC25A33
chr1:12212272-12212368	-63.43	-9.61	97		Enhancer		INTERGENIC	n/a	n/a	n/a	0	0		NM_001066	TNFRSF1B	1	1	TNFRSF1B
chr1:13994367-13994466	-27.25	-8.85	100		Enhancer		INTERGENIC	n/a	n/a	n/a	0	0		NM_001135610	PRDM2	1	1	PRDM2
chr1:17066627-17066772	-69.34	-13.06	146		Enhancer		INTERGENIC	n/a	n/a	n/a	0	0		NR_026567	ESPNP	1	1	ESPNP
chr1:17066978-17067222	-69.34	-16.33	245		Enhancer		INTERGENIC	n/a	n/a	n/a	0	0		NR_026567	ESPNP	1	1	ESPNP
chr1:17193708-17193851	-44.65	-10.25	144		Enhancer		INTERGENIC	n/a	n/a	n/a	0	0		NM_014675	CROCC	1	1	CROCC
chr1:17230591-17230746	-19.22	-7.86	156		Enhancer		INTERGENIC	n/a	n/a	n/a	0	0		NM_014675	CROCC	1	1	CROCC
chr1:23921488-23921656	-114.37	-7.19	169		Enhancer		INTERGENIC	n/a	n/a	n/a	0	0		NR_027042	MDS2	1	1	MDS2
chr1:23946281-23946401	-36.24	-6.29	121		Enhancer		INTERGENIC	n/a	n/a	n/a	0	0		NR_027042	MDS2	1	1	MDS2
chr1:23974684-23974768	-24.63	-6.81	85		Enhancer		INTERGENIC	n/a	n/a	n/a	0	0		NR_027042	MDS2	1	1	MDS2
chr1:23975116-23975345	-24.52	-8.44	230		Enhancer		INTERGENIC	n/a	n/a	n/a	0	0		NR_027042	MDS2	1	1	MDS2
chr1:24242929-24243057	-87.4	-26.81	129		SE		INTERGENIC	n/a	n/a	n/a	0	0		NM_001841	CNR2	1	1	CNR2
chr1:24243161-24243370	-87.4	-26.81	210		SE		INTERGENIC	n/a	n/a	n/a	0	0		NM_001841	CNR2	1	1	CNR2
chr1:25563942-25564045	-20.02	-6.45	104		Enhancer		INTERGENIC	n/a	n/a	n/a	0	0		NM_015484	SYF2	1	1	SYF2
chr1:25566488-25566664	-63.07	-8.35	177		Enhancer		INTERGENIC	n/a	n/a	n/a	0	0		NM_020317	RSRP1	1	1	RSRP1
chr1:26947102-26947474	-77.74	-19.94	373		Enhancer		INTERGENIC	n/a	n/a	n/a	0	0		NM_001006665	RPS6KA1	1	1	RPS6KA1
chr1:28216853-28217335	-53.21	-15.88	483		Enhancer		INTERGENIC	n/a	n/a	n/a	0	0		NM_001039477	THEMIS2	1	1	THEMIS2
chr1:31233733-31233906	-74.13	-10.64	174		SE		INTERGENIC	n/a	n/a	n/a	0	0		NM_006762	LAPTM5	1	1	LAPTM5
chr1:33592823-33593215	-31.67	-21.95	393		Enhancer		INTERGENIC	n/a	n/a	n/a	0	0		NM_001301825	AZIN2	1	1	AZIN2
chr1:36951958-36952123	-27.33	-6.46	166		Enhancer		INTERGENIC	n/a	n/a	n/a	0	0		NM_000760	CSF3R	1	1	CSF3R
chr1:40283088-40283220	-68.44	-7.19	133		Enhancer		INTERGENIC	n/a	n/a	n/a	0	0		NM_001720	BMP8B	1	1	BMP8B
chr1:51465918-51466030	-60.23	-6.29	113		Enhancer		INTERGENIC	n/a	n/a	n/a	0	0		NM_078626	CDKN2C	1	1	CDKN2C
chr1:66840367-66840476	-52.29	-12.32	110		Enhancer		INTERGENIC	n/a	n/a	n/a	0	0		NM_001297442	PDE4B	1	1	PDE4B
chr1:66840593-66840652	-52.29	-7.32	60		Enhancer		INTERGENIC	n/a	n/a	n/a	0	0		NM_001297442	PDE4B	1	1	PDE4B
chr1:66846117-66846327	-88.35	-10.17	211		Enhancer		INTERGENIC	n/a	n/a	n/a	0	0		NM_001297442	PDE4B	1	1	PDE4B
chr1:66867893-66868175	-111.51	-15.95	283		Enhancer		INTERGENIC	n/a	n/a	n/a	0	0		NM_001297442	PDE4B	1	1	PDE4B
chr1:101713435-101713771	-37.88	-20.53	337		Enhancer		INTERGENIC	n/a	n/a	n/a	0	0		NM_001400	S1PR1	1	1	S1PR1
chr1:111329843-111330073	-71.63	-12.03	231		Enhancer		INTERGENIC	n/a	n/a	n/a	0	0		NM_001040033	CD53	1	1	CD53
chr1:111330463-111330587	-71.63	-7.13	125		Enhancer		INTERGENIC	n/a	n/a	n/a	0	0		NM_001040033	CD53	1	1	CD53
chr1:111762351-111762692	-67.1	-17.52	342		SE		INTERGENIC	n/a	n/a	n/a	0	0		NM_001025197	CHI3L2	1	1	CHI3L2
chr1:120636274-120636416	-21.4	-8.52	143		Enhancer		INTERGENIC	n/a	n/a	n/a	0	0		NM_001200001	NOTCH2	1	1	NOTCH2
chr1:121200604-121200727	-42.66	-5.88	124		Enhancer		INTERGENIC	n/a	n/a	n/a	0	0		NR_003955	EMBP1	1	1	EMBP1
chr1:150132683-150132898	-88.76	-14.66	216		Enhancer		INTERGENIC	n/a	n/a	n/a	0	0		NM_016274	PLEKHO1	1	1	PLEKHO1
chr1:150540003-150540081	-30.76	-6.34	79		SE		INTERGENIC	n/a	n/a	n/a	0	0		NM_001197320	MCL1	1	1	MCL1
chr1:153763664-153763785	-55.45	-10.71	122		Enhancer		INTERGENIC	n/a	n/a	n/a	0	0		NM_024330	SLC27A3	1	1	SLC27A3
chr1:156474990-156475037	-20.44	-8.48	48		SE		INTERGENIC	n/a	n/a	n/a	0	0		NM_005920	MEF2D	1	1	MEF2D
chr1:157532313-157532527	-33.03	-16.71	215		Enhancer		INTERGENIC	n/a	n/a	n/a	0	0		NM_001195388	FCRL5	1	1	FCRL5
chr1:157536337-157536707	-74.67	-17.78	371		Enhancer		INTERGENIC	n/a	n/a	n/a	0	0		NM_001195388	FCRL5	1	1	FCRL5
chr1:157623007-157623171	-39.31	-7.78	165		Enhancer		INTERGENIC	n/a	n/a	n/a	0	0		NM_052939	FCRL3	1	1	FCRL3
chr1:157753697-157753875	-22.92	-8.55	179		Enhancer		INTERGENIC	n/a	n/a	n/a	0	0		NM_001159488	FCRL2	1	1	FCRL2
chr1:158255520-158256097	-1000	-14.47	578		Enhancer		INTERGENIC	n/a	n/a	n/a	0	0		NM_001765	CD1C	1	1	CD1C
chr1:161155267-161155384	-1000	-6.46	118		Enhancer		INTERGENIC	n/a	n/a	n/a	0	0		NM_001199873	B4GALT3	1	1	B4GALT3
chr1:175194657-175194942	-38.88	-5.78	286		Enhancer		INTERGENIC	n/a	n/a	n/a	0	0		NM_001162893	KIAA0040	1	1	KIAA0040
chr1:178633543-178633645	-49.05	-7.17	103		Enhancer		INTERGENIC	n/a	n/a	n/a	0	0		NM_001286247	RALGPS2	1	1	RALGPS2
chr1:182646529-182646866	-72.92	-11.6	338		Enhancer		INTERGENIC	n/a	n/a	n/a	0	0		NM_001102450	RGS8	1	1	RGS8
chr1:192486018-192486310	-45.98	-17.84	293		Enhancer		INTERGENIC	n/a	n/a	n/a	0	0		NM_002922	RGS1	1	1	RGS1
chr1:198512929-198513023	-26.96	-8.12	95		Enhancer		INTERGENIC	n/a	n/a	n/a	0	0		NM_133262	ATP6V1G3	1	1	ATP6V1G3
chr1:198568250-198568408	-23.67	-11.47	159		Enhancer		INTERGENIC	n/a	n/a	n/a	0	0		NM_001267798	PTPRC	1	1	PTPRC
chr1:199010738-199010989	-69.91	-18.78	252		Enhancer		INTERGENIC	n/a	n/a	n/a	0	0		NM_001267798	PTPRC	1	1	PTPRC
chr1:200275009-200275250	-51.03	-9.3	242		Enhancer		INTERGENIC	n/a	n/a	n/a	0	0		NR_040064	LINC00862	1	1	LINC00862
chr1:200276160-200276402	-57.03	-12.3	243		Enhancer		INTERGENIC	n/a	n/a	n/a	0	0		NR_040064	LINC00862	1	1	LINC00862
chr1:200307019-200307255	-48.86	-12.57	237		Enhancer		INTERGENIC	n/a	n/a	n/a	0	0		NR_040064	LINC00862	1	1	LINC00862
chr1:200350007-200350145	-15.48	-9.57	139		Enhancer		INTERGENIC	n/a	n/a	n/a	0	0		NR_040064	LINC00862	1	1	LINC00862
chr1:203290118-203290365	-1000	-8.12	248		SE		INTERGENIC	n/a	n/a	n/a	0	0		NM_006763	BTG2	1	1	BTG2
chr1:203722557-203722720	-39.61	-6.4	164		Enhancer		INTERGENIC	n/a	n/a	n/a	0	0		NM_001136190	LAX1	1	1	LAX1
chr1:204533977-204534113	-29.15	-6.66	137		Enhancer		INTERGENIC	n/a	n/a	n/a	0	0		NM_001204171	MDM4	1	1	MDM4
chr1:205257368-205257704	-120.65	-23.49	337		Enhancer		INTERGENIC	n/a	n/a	n/a	0	0		NM_001297613	TMCC2	1	1	TMCC2
chr1:205792501-205792710	-46.87	-9.36	210		Enhancer		INTERGENIC	n/a	n/a	n/a	0	0		NM_173854	SLC41A1	1	1	SLC41A1
chr1:207603921-207604185	-88.45	-15.83	265		SE		INTERGENIC	n/a	n/a	n/a	0	0		NM_001006658	CR2	1	1	CR2
chr1:207604910-207605197	-60.56	-16.28	288		SE		INTERGENIC	n/a	n/a	n/a	0	0		NM_001006658	CR2	1	1	CR2
chr1:213120333-213120416	-59.12	-8	84		Enhancer		INTERGENIC	n/a	n/a	n/a	0	0		NM_001136474	VASH2	1	1	VASH2
chr1:221951167-221951449	-75.05	-13.24	283		Enhancer		INTERGENIC	n/a	n/a	n/a	0	0		NM_007207	DUSP10	1	1	DUSP10
chr1:221951995-221952164	-30.66	-6.31	170		Enhancer		INTERGENIC	n/a	n/a	n/a	0	0		NM_007207	DUSP10	1	1	DUSP10
chr1:221980368-221980564	-45.27	-10.86	197		Enhancer		INTERGENIC	n/a	n/a	n/a	0	0		NM_007207	DUSP10	1	1	DUSP10
chr1:222946143-222946293	-53.16	-8.02	151		Enhancer		INTERGENIC	n/a	n/a	n/a	0	0		NM_207468	FAM177B	1	1	FAM177B
chr1:225632685-225632831	-38.46	-8.05	147		SE		INTERGENIC	n/a	n/a	n/a	0	0		NM_194442	LBR	1	1	LBR
chr1:226632724-226632871	-27.42	-8.18	148		Enhancer		INTERGENIC	n/a	n/a	n/a	0	0		NM_001618	PARP1	1	1	PARP1
chr1:235098995-235099229	-62.91	-18.52	235		Enhancer		INTERGENIC	n/a	n/a	n/a	0	0		NR_002956	SNORA14B	1	1	SNORA14B
chr1:236118116-236118401	-146.21	-14.73	286		Enhancer		INTERGENIC	n/a	n/a	n/a	0	0		NM_001301365	LYST	1	1	LYST
chr1:243277586-243277776	-28.8	-8.06	191		Enhancer		INTERGENIC	n/a	n/a	n/a	0	0		NR_029401	LINC01347	1	1	LINC01347
chr2:6921109-6921209	-124.25	-6.62	101		SE		INTERGENIC	n/a	n/a	n/a	0	0		NR_038369	LINC00487	1	1	LINC00487
chr2:10222721-10222855	-43.07	-7.34	135		Enhancer		INTERGENIC	n/a	n/a	n/a	0	0		NM_001037160	CYS1	1	1	CYS1
chr2:11972818-11972970	-60.22	-11.55	153		Enhancer		INTERGENIC	n/a	n/a	n/a	0	0		NM_145693	LPIN1	1	1	LPIN1
chr2:15282316-15282539	-31.58	-11.35	224		Enhancer		INTERGENIC	n/a	n/a	n/a	0	0		NM_015909	NBAS	1	1	NBAS
chr2:27265006-27265177	-28.82	-10.6	172		Enhancer		INTERGENIC	n/a	n/a	n/a	0	0		NM_001083590	TMEM214	1	1	TMEM214
chr2:30559988-30560202	-57.3	-8.83	215		Enhancer		INTERGENIC	n/a	n/a	n/a	0	0		NM_030915	LBH	1	1	LBH
chr2:31090397-31090537	-50.37	-6.37	141		Enhancer		INTERGENIC	n/a	n/a	n/a	0	0		NM_144575	CAPN13	1	1	CAPN13
chr2:37617621-37617701	-146.23	-11.7	81		Enhancer		INTERGENIC	n/a	n/a	n/a	0	0		NM_012413	QPCT	1	1	QPCT
chr2:38760520-38760641	-33.47	-10.44	122		Enhancer		INTERGENIC	n/a	n/a	n/a	0	0		NM_001142650	HNRNPLL	1	1	HNRNPLL
chr2:38835004-38835173	-24.38	-17.61	170		Enhancer		INTERGENIC	n/a	n/a	n/a	0	0		NM_001142650	HNRNPLL	1	1	HNRNPLL
chr2:43037559-43037622	-18.6	-7.5	64		Enhancer		INTERGENIC	n/a	n/a	n/a	0	0		NM_012205	HAAO	1	1	HAAO
chr2:47537505-47537808	-64.95	-10.03	304		Enhancer		INTERGENIC	n/a	n/a	n/a	0	0		NM_002354	EPCAM	1	1	EPCAM
chr2:54320451-54320742	-46.53	-13.98	292		Enhancer		INTERGENIC	n/a	n/a	n/a	0	0		NM_138448	ACYP2	1	1	ACYP2
chr2:54324804-54324946	-28.45	-12.12	143		Enhancer		INTERGENIC	n/a	n/a	n/a	0	0		NM_138448	ACYP2	1	1	ACYP2
chr2:54327231-54327612	-51.35	-9.6	382		Enhancer		INTERGENIC	n/a	n/a	n/a	0	0		NM_138448	ACYP2	1	1	ACYP2
chr2:60545145-60545289	-47.51	-10.56	145		Enhancer		INTERGENIC	n/a	n/a	n/a	0	0		NM_018014	BCL11A	1	1	BCL11A
chr2:60593338-60593442	-84.23	-12.9	105		SE		INTERGENIC	n/a	n/a	n/a	0	0		NM_018014	BCL11A	1	1	BCL11A
chr2:60673951-60674033	-75.22	-7.66	83		Enhancer		INTERGENIC	n/a	n/a	n/a	0	0		NM_018014	BCL11A	1	1	BCL11A
chr2:60782947-60783045	-32.93	-6.06	99		SE		INTERGENIC	n/a	n/a	n/a	0	0		NM_018014	BCL11A	1	1	BCL11A
chr2:61070273-61070466	-73.14	-7.8	194		SE		INTERGENIC	n/a	n/a	n/a	0	0		NR_033980	LINC01185	1	1	LINC01185
chr2:64954274-64954398	-19.61	-11.61	125		Enhancer		INTERGENIC	n/a	n/a	n/a	0	0		NM_014755	SERTAD2	1	1	SERTAD2
chr2:65833552-65833709	-31.68	-9.52	158		Enhancer		INTERGENIC	n/a	n/a	n/a	0	0		NM_181784	SPRED2	1	1	SPRED2
chr2:68052620-68052739	-21.27	-9.72	120		Enhancer		INTERGENIC	n/a	n/a	n/a	0	0		NM_001190263	C1D	1	1	C1D
chr2:74413153-74413309	-56.9	-6.26	157		Enhancer		INTERGENIC	n/a	n/a	n/a	0	0		NM_018221	MOB1A	1	1	MOB1A
chr2:86625359-86625554	-30.46	-8.52	196		Enhancer		INTERGENIC	n/a	n/a	n/a	0	0		NM_018433	KDM3A	1	1	KDM3A
chr2:88294060-88294229	-28.62	-9.51	170		Enhancer		INTERGENIC	n/a	n/a	n/a	0	0		NM_001024457	RGPD1	1	1	RGPD1
chr2:89053914-89054128	-60.11	-10.92	215		SE		INTERGENIC	n/a	n/a	n/a	0	0		NR_015424	ANKRD36BP2	1	1	ANKRD36BP2
chr2:98643717-98644176	-91.5	-18.59	460		SE		INTERGENIC	n/a	n/a	n/a	0	0		NM_015348	TMEM131	1	1	TMEM131
chr2:114620827-114621084	-89.65	-15.68	258		Enhancer		INTERGENIC	n/a	n/a	n/a	0	0		NM_005721	ACTR3	1	1	ACTR3
chr2:118813887-118814008	-45.53	-7.32	122		Enhancer		INTERGENIC	n/a	n/a	n/a	0	0		NM_016133	INSIG2	1	1	INSIG2
chr2:128587509-128587740	-51.13	-10.94	232		Enhancer		INTERGENIC	n/a	n/a	n/a	0	0		NM_001006622	WDR33	1	1	WDR33
chr2:131143406-131143696	-128.44	-13.8	291		SE		INTERGENIC	n/a	n/a	n/a	0	0		NM_001142370	PTPN18	1	1	PTPN18
chr2:131144940-131145052	-85.38	-11.86	113		SE		INTERGENIC	n/a	n/a	n/a	0	0		NM_001142370	PTPN18	1	1	PTPN18
chr2:131146128-131146258	-39.09	-6.8	131		SE		INTERGENIC	n/a	n/a	n/a	0	0		NM_001142370	PTPN18	1	1	PTPN18
chr2:134711254-134711388	-42.65	-6.65	135		Enhancer		INTERGENIC	n/a	n/a	n/a	0	0		NM_002410	MGAT5	1	1	MGAT5
chr2:134877426-134877549	-27.2	-6.83	124		Enhancer		INTERGENIC	n/a	n/a	n/a	0	0		NM_002410	MGAT5	1	1	MGAT5
chr2:134991412-134991524	-38.97	-6.85	113		Enhancer		INTERGENIC	n/a	n/a	n/a	0	0		NM_002410	MGAT5	1	1	MGAT5
chr2:135494213-135494419	-38.98	-7.16	207		SE		INTERGENIC	n/a	n/a	n/a	0	0		NM_030923	TMEM163	1	1	TMEM163
chr2:135494699-135494978	-37.84	-11.66	280		SE		INTERGENIC	n/a	n/a	n/a	0	0		NM_030923	TMEM163	1	1	TMEM163
chr2:135495294-135495393	-37.84	-5.91	100		SE		INTERGENIC	n/a	n/a	n/a	0	0		NM_030923	TMEM163	1	1	TMEM163
chr2:135496874-135497003	-59.03	-8.05	130		SE		INTERGENIC	n/a	n/a	n/a	0	0		NM_030923	TMEM163	1	1	TMEM163
chr2:135497515-135497745	-59.03	-9.93	231		SE		INTERGENIC	n/a	n/a	n/a	0	0		NM_030923	TMEM163	1	1	TMEM163
chr2:135497917-135498052	-59.03	-9.93	136		SE		INTERGENIC	n/a	n/a	n/a	0	0		NM_030923	TMEM163	1	1	TMEM163
chr2:135516269-135516554	-70.36	-15.09	286		Enhancer		INTERGENIC	n/a	n/a	n/a	0	0		NM_030923	TMEM163	1	1	TMEM163
chr2:136830312-136830395	-34.5	-6.51	84		Enhancer		INTERGENIC	n/a	n/a	n/a	0	0		NM_001008540	CXCR4	1	1	CXCR4
chr2:136889745-136890162	-89.67	-18.67	418		SE		INTERGENIC	n/a	n/a	n/a	0	0		NM_003467	CXCR4	1	1	CXCR4
chr2:136893785-136894125	-89.81	-26.45	341		SE		INTERGENIC	n/a	n/a	n/a	0	0		NM_003467	CXCR4	1	1	CXCR4
chr2:136996355-136996766	-105.22	-19.35	412		Enhancer		INTERGENIC	n/a	n/a	n/a	0	0		NM_003467	CXCR4	1	1	CXCR4
chr2:137012412-137012513	-35.6	-5.74	102		Enhancer		INTERGENIC	n/a	n/a	n/a	0	0		NM_003467	CXCR4	1	1	CXCR4
chr2:137013311-137013432	-46.17	-8.22	122		Enhancer		INTERGENIC	n/a	n/a	n/a	0	0		NM_003467	CXCR4	1	1	CXCR4
chr2:137152253-137152435	-62.25	-11.21	183		SE		INTERGENIC	n/a	n/a	n/a	0	0		NM_003467	CXCR4	1	1	CXCR4
chr2:137154487-137154643	-30.67	-9.36	157		SE		INTERGENIC	n/a	n/a	n/a	0	0		NM_003467	CXCR4	1	1	CXCR4
chr2:158325466-158325668	-50.26	-12.71	203		Enhancer		INTERGENIC	n/a	n/a	n/a	0	0		NM_004288	CYTIP	1	1	CYTIP
chr2:158326050-158326203	-50.26	-7.16	154		Enhancer		INTERGENIC	n/a	n/a	n/a	0	0		NM_004288	CYTIP	1	1	CYTIP
chr2:166672342-166672448	-40.19	-5.67	107		Enhancer		INTERGENIC	n/a	n/a	n/a	0	0		NM_004482	GALNT3	1	1	GALNT3
chr2:169964304-169964422	-25.21	-7.75	119		Enhancer		INTERGENIC	n/a	n/a	n/a	0	0		NM_001142271	DHRS9	1	1	DHRS9
chr2:182171666-182171783	-29.33	-12.23	118		Enhancer		INTERGENIC	n/a	n/a	n/a	0	0		NM_000885	ITGA4	1	1	ITGA4
chr2:185235832-185235996	-27.86	-7.7	165		Enhancer		INTERGENIC	n/a	n/a	n/a	0	0		NM_194250	ZNF804A	1	1	ZNF804A
chr2:192062972-192063229	-27.66	-8.86	258		Enhancer		INTERGENIC	n/a	n/a	n/a	0	0		NM_001243835	STAT4	1	1	STAT4
chr2:196426995-196427095	-28.79	-7.12	101		Enhancer		INTERGENIC	n/a	n/a	n/a	0	0		NM_001127257	SLC39A10	1	1	SLC39A10
chr2:197040435-197040557	-40.36	-7.48	123		SE		INTERGENIC	n/a	n/a	n/a	0	0		NM_004226	STK17B	1	1	STK17B
chr2:197040850-197041198	-96.36	-16.72	349		SE		INTERGENIC	n/a	n/a	n/a	0	0		NM_004226	STK17B	1	1	STK17B
chr2:197041854-197041957	-37.46	-6.43	104		SE		INTERGENIC	n/a	n/a	n/a	0	0		NM_004226	STK17B	1	1	STK17B
chr2:204463130-204463296	-33.05	-8.82	167		Enhancer		INTERGENIC	n/a	n/a	n/a	0	0		NM_203365	RAPH1	1	1	RAPH1
chr2:214030768-214030982	-25.07	-16.9	215		Enhancer		INTERGENIC	n/a	n/a	n/a	0	0		NM_001079526	IKZF2	1	1	IKZF2
chr2:219271307-219271407	-40.77	-5.73	101		Enhancer		INTERGENIC	n/a	n/a	n/a	0	0		NM_021198	CTDSP1	1	1	CTDSP1
chr2:222067904-222068148	-112.97	-9.24	245		Enhancer		INTERGENIC	n/a	n/a	n/a	0	0		NM_004438	EPHA4	1	1	EPHA4
chr2:225461210-225461323	-29.14	-15.02	114		Enhancer		INTERGENIC	n/a	n/a	n/a	0	0		NM_001257197	CUL3	1	1	CUL3
chr2:225531772-225532058	-45.51	-17.13	287		Enhancer		INTERGENIC	n/a	n/a	n/a	0	0		NM_001257197	CUL3	1	1	CUL3
chr2:228321706-228321831	-30	-11.29	126		Enhancer		INTERGENIC	n/a	n/a	n/a	0	0		NM_001135187	AGFG1	1	1	AGFG1
chr2:232539845-232540071	-78.02	-9.05	227		SE		INTERGENIC	n/a	n/a	n/a	0	0		NM_001099285	PTMA	1	1	PTMA
chr2:235201265-235201375	-31.8	-9.21	111		Enhancer		INTERGENIC	n/a	n/a	n/a	0	0		NM_005737	ARL4C	1	1	ARL4C
chr2:235355131-235355296	-43.79	-6.07	166		Enhancer		INTERGENIC	n/a	n/a	n/a	0	0		NM_005737	ARL4C	1	1	ARL4C
chr2:235480685-235480823	-67.03	-6.33	139		Enhancer		INTERGENIC	n/a	n/a	n/a	0	0		NM_001282431	ARL4C	1	1	ARL4C
chr2:237966693-237966862	-41.91	-9.94	170		Enhancer		INTERGENIC	n/a	n/a	n/a	0	0		NM_006710	COPS8	1	1	COPS8
chr2:237967828-237968086	-46.73	-15.78	259		Enhancer		INTERGENIC	n/a	n/a	n/a	0	0		NM_006710	COPS8	1	1	COPS8
chr3:15387102-15387292	-76.38	-10.96	191		Enhancer		INTERGENIC	n/a	n/a	n/a	0	0		NM_001018009	SH3BP5	1	1	SH3BP5
chr3:15403008-15403246	-57.24	-8.92	239		Enhancer		INTERGENIC	n/a	n/a	n/a	0	0		NM_001018009	SH3BP5	1	1	SH3BP5
chr3:15426432-15426558	-27.81	-6.16	127		Enhancer		INTERGENIC	n/a	n/a	n/a	0	0		NM_001301790	METTL6	1	1	METTL6
chr3:16562794-16562889	-68.85	-8.99	96		SE		INTERGENIC	n/a	n/a	n/a	0	0		NM_015150	RFTN1	1	1	RFTN1
chr3:17789208-17789252	-15.44	-6.05	45		Enhancer		INTERGENIC	n/a	n/a	n/a	0	0		NM_014744	TBC1D5	1	1	TBC1D5
chr3:18540928-18541123	-23.44	-14.63	196		Enhancer		INTERGENIC	n/a	n/a	n/a	0	0		NM_001131010	SATB1	1	1	SATB1
chr3:18573360-18573453	-20.75	-6.58	94		Enhancer		INTERGENIC	n/a	n/a	n/a	0	0		NM_001131010	SATB1	1	1	SATB1
chr3:19581613-19581786	-41.2	-9.69	174		Enhancer		INTERGENIC	n/a	n/a	n/a	0	0		NM_144633	KCNH8	1	1	KCNH8
chr3:23204472-23204646	-52.43	-6.52	175		Enhancer		INTERGENIC	n/a	n/a	n/a	0	0		NM_152653	UBE2E2	1	1	UBE2E2
chr3:33532386-33532634	-28.76	-9.02	249		Enhancer		INTERGENIC	n/a	n/a	n/a	0	0		NM_001128161	UBP1	1	1	UBP1
chr3:42056106-42056265	-33.11	-12.46	160		Enhancer		INTERGENIC	n/a	n/a	n/a	0	0		NM_017886	ULK4	1	1	ULK4
chr3:43933743-43933913	-37.83	-7.05	171		Enhancer		INTERGENIC	n/a	n/a	n/a	0	0		NM_016006	ABHD5	1	1	ABHD5
chr3:43934170-43934341	-26.27	-10.88	172		Enhancer		INTERGENIC	n/a	n/a	n/a	0	0		NM_016006	ABHD5	1	1	ABHD5
chr3:46228314-46228757	-49.37	-16.74	444		Enhancer		INTERGENIC	n/a	n/a	n/a	0	0		NM_001295	CCR1	1	1	CCR1
chr3:64025021-64025214	-31.43	-7.63	194		Enhancer		INTERGENIC	n/a	n/a	n/a	0	0		NM_001271780	PSMD6	1	1	PSMD6
chr3:66624507-66624682	-39.6	-12.47	176		Enhancer		INTERGENIC	n/a	n/a	n/a	0	0		NM_015541	LRIG1	1	1	LRIG1
chr3:67067120-67067343	-50.04	-7.32	224		Enhancer		INTERGENIC	n/a	n/a	n/a	0	0		NM_032505	KBTBD8	1	1	KBTBD8
chr3:67736088-67736212	-32.24	-8.08	125		Enhancer		INTERGENIC	n/a	n/a	n/a	0	0		NM_001177599	SUCLG2	1	1	SUCLG2
chr3:72034273-72034408	-36.43	-10.68	136		Enhancer		INTERGENIC	n/a	n/a	n/a	0	0		NR_038221	LINC00870	1	1	LINC00870
chr3:72149914-72150113	-104.07	-10.29	200		SE		INTERGENIC	n/a	n/a	n/a	0	0		NR_038221	LINC00870	1	1	LINC00870
chr3:72151388-72151553	-104.07	-10.93	166		SE		INTERGENIC	n/a	n/a	n/a	0	0		NR_038221	LINC00870	1	1	LINC00870
chr3:72235184-72235364	-19.7	-9.28	181		SE		INTERGENIC	n/a	n/a	n/a	0	0		NR_038221	LINC00870	1	1	LINC00870
chr3:88489927-88490093	-39.51	-10.35	167		Enhancer		INTERGENIC	n/a	n/a	n/a	0	0		NM_001195308	CGGBP1	1	1	CGGBP1
chr3:98731148-98731284	-28.55	-6.15	137		Enhancer		INTERGENIC	n/a	n/a	n/a	0	0		NM_080927	DCBLD2	1	1	DCBLD2
chr3:101441319-101441542	-43.38	-18.48	224		Enhancer		INTERGENIC	n/a	n/a	n/a	0	0		NM_024548	CEP97	1	1	CEP97
chr3:105974802-105974971	-48.12	-8.99	170		Enhancer		INTERGENIC	n/a	n/a	n/a	0	0		NM_170662	CBLB	1	1	CBLB
chr3:133209950-133210035	-53.67	-9.47	86		SE		INTERGENIC	n/a	n/a	n/a	0	0		NM_001134422	CDV3	1	1	CDV3
chr3:142926237-142926350	-20.17	-6.39	114		Enhancer		INTERGENIC	n/a	n/a	n/a	0	0		NM_004267	CHST2	1	1	CHST2
chr3:150484138-150484470	-46.59	-20.73	333		SE		INTERGENIC	n/a	n/a	n/a	0	0		NM_005067	SIAH2	1	1	SIAH2
chr3:151923217-151923362	-29.35	-7.08	146		SE		INTERGENIC	n/a	n/a	n/a	0	0		NM_021038	MBNL1	1	1	MBNL1
chr3:151971970-151972159	-59.92	-11.29	190		Enhancer		INTERGENIC	n/a	n/a	n/a	0	0		NM_021038	MBNL1	1	1	MBNL1
chr3:151975534-151975654	-35.84	-14.25	121		Enhancer		INTERGENIC	n/a	n/a	n/a	0	0		NM_021038	MBNL1	1	1	MBNL1
chr3:154580203-154580305	-27.03	-9.04	103		Enhancer		INTERGENIC	n/a	n/a	n/a	0	0		NM_000902	MME	1	1	MME
chr3:176964851-176964954	-20.06	-6.44	104		Enhancer		INTERGENIC	n/a	n/a	n/a	0	0		NM_024665	TBL1XR1	1	1	TBL1XR1
chr3:178684675-178684784	-28.61	-5.71	110		Enhancer		INTERGENIC	n/a	n/a	n/a	0	0		NM_022470	ZMAT3	1	1	ZMAT3
chr3:178685043-178685206	-28.61	-8.22	164		Enhancer		INTERGENIC	n/a	n/a	n/a	0	0		NM_022470	ZMAT3	1	1	ZMAT3
chr3:183309700-183310167	-72.55	-23.82	468		SE		INTERGENIC	n/a	n/a	n/a	0	0		NM_130446	KLHL6	1	1	KLHL6
chr3:186252007-186252177	-79.01	-9.27	171		SE		INTERGENIC	n/a	n/a	n/a	0	0		NM_017541	CRYGS	1	1	CRYGS
chr3:187467779-187467921	-36.45	-7.58	143		SE		INTERGENIC	n/a	n/a	n/a	0	0		NM_001706	BCL6	1	1	BCL6
chr3:187619917-187620160	-87.59	-12.71	244		Enhancer		INTERGENIC	n/a	n/a	n/a	0	0		NM_001706	BCL6	1	1	BCL6
chr3:193821404-193821505	-105.32	-7.41	102		Enhancer		INTERGENIC	n/a	n/a	n/a	0	0		NM_005524	HES1	1	1	HES1
chr3:194412486-194412657	-49.63	-10.1	172		Enhancer		INTERGENIC	n/a	n/a	n/a	0	0		NM_153690	FAM43A	1	1	FAM43A
chr3:195361762-195362058	-43.32	-18.65	297		Enhancer		INTERGENIC	n/a	n/a	n/a	0	0		NR_003265	SDHAP2	1	1	SDHAP2
chr3:195681515-195681606	-23.17	-11.63	92		Enhancer		INTERGENIC	n/a	n/a	n/a	0	0		NR_003264	SDHAP1	1	1	SDHAP1
chr4:323743-323898	-32.94	-6.3	156		SE		INTERGENIC	n/a	n/a	n/a	0	0		NM_003441	ZNF141	1	1	ZNF141
chr4:378221-378554	-103.08	-11.49	334		Enhancer		INTERGENIC	n/a	n/a	n/a	0	0		NM_003441	ZNF141	1	1	ZNF141
chr4:1717238-1717377	-35.7	-6.63	140		Enhancer		INTERGENIC	n/a	n/a	n/a	0	0		NM_006527	SLBP	1	1	SLBP
chr4:10834819-10834887	-18.51	-6.68	69		Enhancer		INTERGENIC	n/a	n/a	n/a	0	0		NM_052964	CLNK	1	1	CLNK
chr4:15676754-15676783	-20.78	-8.8	30		Enhancer		INTERGENIC	n/a	n/a	n/a	0	0		NM_001145191	FAM200B	1	1	FAM200B
chr4:25880450-25880834	-46.18	-17.71	385		SE		INTERGENIC	n/a	n/a	n/a	0	0		NM_001297592	SEL1L3	1	1	SEL1L3
chr4:26143591-26143753	-35.88	-5.78	163		Enhancer		INTERGENIC	n/a	n/a	n/a	0	0		NM_005349	RBPJ	1	1	RBPJ
chr4:39167880-39168051	-58.79	-16.27	172		Enhancer		INTERGENIC	n/a	n/a	n/a	0	0		NM_025132	WDR19	1	1	WDR19
chr4:39168468-39168579	-58.79	-7.04	112		Enhancer		INTERGENIC	n/a	n/a	n/a	0	0		NM_025132	WDR19	1	1	WDR19
chr4:39683869-39683952	-24.74	-11.51	84		Enhancer		INTERGENIC	n/a	n/a	n/a	0	0		NM_001111112	UBE2K	1	1	UBE2K
chr4:57624277-57624601	-59.63	-20.87	325		Enhancer		INTERGENIC	n/a	n/a	n/a	0	0		NR_073417	SPINK2	1	1	SPINK2
chr4:71544134-71544403	-41.4	-13.49	270		Enhancer		INTERGENIC	n/a	n/a	n/a	0	0		NM_020368	UTP3	1	1	UTP3
chr4:75855596-75855662	-49.84	-7.79	67		Enhancer		INTERGENIC	n/a	n/a	n/a	0	0		NM_015393	PARM1	1	1	PARM1
chr4:76060751-76060878	-21.3	-14.33	128		Enhancer		INTERGENIC	n/a	n/a	n/a	0	0		NM_015393	PARM1	1	1	PARM1
chr4:78114915-78115039	-55.47	-7.44	125		Enhancer		INTERGENIC	n/a	n/a	n/a	0	0		NM_004354	CCNG2	1	1	CCNG2
chr4:78748570-78748777	-59.15	-11.55	208		SE		INTERGENIC	n/a	n/a	n/a	0	0		NM_001286790	CNOT6L	1	1	CNOT6L
chr4:79671229-79671682	-88.63	-18.1	454		Enhancer		INTERGENIC	n/a	n/a	n/a	0	0		NM_017593	BMP2K	1	1	BMP2K
chr4:84143198-84143364	-27.23	-18.26	167		Enhancer		INTERGENIC	n/a	n/a	n/a	0	0		NM_015697	COQ2	1	1	COQ2
chr4:89241954-89242088	-36.71	-7.84	135		Enhancer		INTERGENIC	n/a	n/a	n/a	0	0		NM_152542	PPM1K	1	1	PPM1K
chr4:140481942-140482056	-29.44	-9.11	115		Enhancer		INTERGENIC	n/a	n/a	n/a	0	0		NM_030648	SETD7	1	1	SETD7
chr4:141077664-141077997	-101.05	-14.36	334		Enhancer		INTERGENIC	n/a	n/a	n/a	0	0		NM_018717	MAML3	1	1	MAML3
chr4:141712123-141712331	-114.89	-11.63	209		Enhancer		INTERGENIC	n/a	n/a	n/a	0	0		NM_015130	TBC1D9	1	1	TBC1D9
chr4:146980417-146980560	-1000	-7.86	144		SE		INTERGENIC	n/a	n/a	n/a	0	0		NR_038331	LINC01095	1	1	LINC01095
chr4:146981056-146981393	-1000	-23.57	338		SE		INTERGENIC	n/a	n/a	n/a	0	0		NR_038331	LINC01095	1	1	LINC01095
chr4:154030579-154030664	-30.94	-8.06	86		Enhancer		INTERGENIC	n/a	n/a	n/a	0	0		NM_001130067	TRIM2	1	1	TRIM2
chr4:154037120-154037236	-44.81	-7.22	117		Enhancer		INTERGENIC	n/a	n/a	n/a	0	0		NM_001130067	TRIM2	1	1	TRIM2
chr4:170214582-170214753	-70.08	-9.39	172		Enhancer		INTERGENIC	n/a	n/a	n/a	0	0		NM_020870	SH3RF1	1	1	SH3RF1
chr4:185455844-185455984	-33.43	-18.1	141		Enhancer		INTERGENIC	n/a	n/a	n/a	0	0		NM_002199	IRF2	1	1	IRF2
chr4:185458694-185458874	-24.41	-6.61	181		Enhancer		INTERGENIC	n/a	n/a	n/a	0	0		NM_002199	IRF2	1	1	IRF2
chr5:544194-544394	-59.19	-18.11	201		Enhancer		INTERGENIC	n/a	n/a	n/a	0	0		NM_001284351	SLC9A3	1	1	SLC9A3
chr5:1133813-1133982	-30.13	-6.44	170		Enhancer		INTERGENIC	n/a	n/a	n/a	0	0		NM_006598	SLC12A7	1	1	SLC12A7
chr5:1313063-1313340	-82.93	-15.81	278		Enhancer		INTERGENIC	n/a	n/a	n/a	0	0		NM_001193376	TERT	1	1	TERT
chr5:1316371-1316558	-59.8	-8.32	188		Enhancer		INTERGENIC	n/a	n/a	n/a	0	0		NM_001193376	TERT	1	1	TERT
chr5:1793030-1793203	-1000	-18.51	174		Enhancer		INTERGENIC	n/a	n/a	n/a	0	0		NM_032479	MRPL36	1	1	MRPL36
chr5:5753023-5753210	-50.09	-12.93	188		Enhancer		INTERGENIC	n/a	n/a	n/a	0	0		NM_015325	ICE1	1	1	ICE1
chr5:7971066-7971324	-22.47	-23.65	259		Enhancer		INTERGENIC	n/a	n/a	n/a	0	0		NM_002454	MTRR	1	1	MTRR
chr5:32211352-32211484	-31.9	-6.38	133		Enhancer		INTERGENIC	n/a	n/a	n/a	0	0		NM_022130	GOLPH3	1	1	GOLPH3
chr5:39077114-39077274	-34.46	-11.27	161		Enhancer		INTERGENIC	n/a	n/a	n/a	0	0		NM_001285439	RICTOR	1	1	RICTOR
chr5:40388543-40388722	-44.49	-8.58	180		Enhancer		INTERGENIC	n/a	n/a	n/a	0	0		NM_000958	PTGER4	1	1	PTGER4
chr5:49602481-49602636	-29.68	-9.25	156		Enhancer		INTERGENIC	n/a	n/a	n/a	0	0		NM_198449	EMB	1	1	EMB
chr5:49741256-49741425	-58.22	-11.88	170		Enhancer		INTERGENIC	n/a	n/a	n/a	0	0		NM_198449	EMB	1	1	EMB
chr5:49797489-49797661	-89.82	-9.11	173		Enhancer		INTERGENIC	n/a	n/a	n/a	0	0		NM_198449	EMB	1	1	EMB
chr5:49833478-49833705	-45.77	-9.25	228		Enhancer		INTERGENIC	n/a	n/a	n/a	0	0		NM_198449	EMB	1	1	EMB
chr5:53906467-53906612	-26.91	-7.2	146		Enhancer		INTERGENIC	n/a	n/a	n/a	0	0		NM_001102575	SNX18	1	1	SNX18
chr5:53942154-53942262	-44.43	-7.97	109		Enhancer		INTERGENIC	n/a	n/a	n/a	0	0		NM_001102575	SNX18	1	1	SNX18
chr5:55965945-55966132	-69.12	-11.47	188		Enhancer		INTERGENIC	n/a	n/a	n/a	0	0		NM_005921	MAP3K1	1	1	MAP3K1
chr5:58257845-58257964	-26.27	-9.65	120		Enhancer		INTERGENIC	n/a	n/a	n/a	0	0		NM_001197223	PDE4D	1	1	PDE4D
chr5:65850187-65850253	-16.89	-7.73	67		Enhancer		INTERGENIC	n/a	n/a	n/a	0	0		NM_001164664	MAST4	1	1	MAST4
chr5:67670908-67671205	-42.96	-8.93	298		Enhancer		INTERGENIC	n/a	n/a	n/a	0	0		NM_001242466	PIK3R1	1	1	PIK3R1
chr5:67730286-67730396	-32.31	-7.41	111		Enhancer		INTERGENIC	n/a	n/a	n/a	0	0		NM_001242466	PIK3R1	1	1	PIK3R1
chr5:68432367-68432475	-28.95	-9.62	109		Enhancer		INTERGENIC	n/a	n/a	n/a	0	0		NM_031966	CCNB1	1	1	CCNB1
chr5:86377417-86377563	-67.02	-10.99	147		Enhancer		INTERGENIC	n/a	n/a	n/a	0	0		NM_002890	RASA1	1	1	RASA1
chr5:88567381-88567530	-48.24	-9.78	150		Enhancer		INTERGENIC	n/a	n/a	n/a	0	0		NM_001131005	MEF2C	1	1	MEF2C
chr5:90657043-90657270	-81.05	-15.25	228		Enhancer		INTERGENIC	n/a	n/a	n/a	0	0		NR_027435	ARRDC3-AS1	1	1	ARRDC3-AS1
chr5:115412428-115412531	-37.9	-6.36	104		Enhancer		INTERGENIC	n/a	n/a	n/a	0	0		NM_016144	COMMD10	1	1	COMMD10
chr5:118367039-118367335	-31.42	-18.66	297		Enhancer		INTERGENIC	n/a	n/a	n/a	0	0		NM_001290321	DMXL1	1	1	DMXL1
chr5:123755408-123755517	-18.09	-7.04	110		Enhancer		INTERGENIC	n/a	n/a	n/a	0	0		NM_020747	ZNF608	1	1	ZNF608
chr5:123935362-123935583	-37.39	-10.49	222		Enhancer		INTERGENIC	n/a	n/a	n/a	0	0		NM_020747	ZNF608	1	1	ZNF608
chr5:124083992-124084161	-30.22	-11.83	170		SE		INTERGENIC	n/a	n/a	n/a	0	0		NM_020747	ZNF608	1	1	ZNF608
chr5:132368862-132369147	-35.02	-20.92	286		Enhancer		INTERGENIC	n/a	n/a	n/a	0	0		NM_001300816	ZCCHC10	1	1	ZCCHC10
chr5:132441523-132441692	-31.74	-13.24	170		Enhancer		INTERGENIC	n/a	n/a	n/a	0	0		NM_002154	HSPA4	1	1	HSPA4
chr5:139126879-139127037	-31.26	-6.33	159		Enhancer		INTERGENIC	n/a	n/a	n/a	0	0		NM_032289	PSD2	1	1	PSD2
chr5:143352469-143352583	-46.48	-7.9	115		Enhancer		INTERGENIC	n/a	n/a	n/a	0	0		NM_021182	HMHB1	1	1	HMHB1
chr5:147184730-147184882	-23.06	-8.78	153		Enhancer		INTERGENIC	n/a	n/a	n/a	0	0		NM_001270934	JAKMIP2	1	1	JAKMIP2
chr5:151101132-151101344	-21.66	-5.74	213		Enhancer		INTERGENIC	n/a	n/a	n/a	0	0		NM_003118	SPARC	1	1	SPARC
chr5:159894653-159895090	-131.35	-11.98	438		Enhancer		INTERGENIC	n/a	n/a	n/a	0	0		NM_001282382	PTTG1	1	1	PTTG1
chr5:173172384-173172487	-57.98	-5.63	104		Enhancer		INTERGENIC	n/a	n/a	n/a	0	0		NM_001159651	BOD1	1	1	BOD1
chr5:178971576-178971713	-23.85	-7.91	138		Enhancer		INTERGENIC	n/a	n/a	n/a	0	0		NM_025158	RUFY1	1	1	RUFY1
chr6:2943578-2943698	-36.75	-10.98	121		Enhancer		INTERGENIC	n/a	n/a	n/a	0	0		NM_001271825	SERPINB6	1	1	SERPINB6
chr6:5095543-5095575	-31.29	-9.99	33		Enhancer		INTERGENIC	n/a	n/a	n/a	0	0		NM_001145115	PPP1R3G	1	1	PPP1R3G
chr6:6332544-6332838	-82.08	-11.27	295		Enhancer		INTERGENIC	n/a	n/a	n/a	0	0		NM_000129	F13A1	1	1	F13A1
chr6:11405357-11405500	-136.33	-10.36	144		Enhancer		INTERGENIC	n/a	n/a	n/a	0	0		NM_001142393	NEDD9	1	1	NEDD9
chr6:11461114-11461410	-61.53	-12.76	297		Enhancer		INTERGENIC	n/a	n/a	n/a	0	0		NM_001100829	TMEM170B	1	1	TMEM170B
chr6:12363941-12364146	-63.27	-11.95	206		Enhancer		INTERGENIC	n/a	n/a	n/a	0	0		NM_001168319	EDN1	1	1	EDN1
chr6:13356335-13356516	-26.92	-10.1	182		Enhancer		INTERGENIC	n/a	n/a	n/a	0	0		NM_001143964	TBC1D7	1	1	TBC1D7
chr6:13526890-13527117	-92.83	-11.94	228		Enhancer		INTERGENIC	n/a	n/a	n/a	0	0		NM_001242629	GFOD1	1	1	GFOD1
chr6:14277248-14277516	-54.28	-18.21	269		Enhancer		INTERGENIC	n/a	n/a	n/a	0	0		NM_001040280	CD83	1	1	CD83
chr6:14664511-14664619	-25.49	-5.51	109		Enhancer		INTERGENIC	n/a	n/a	n/a	0	0		NM_001040280	CD83	1	1	CD83
chr6:15902019-15902115	-38.71	-8.41	97		Enhancer		INTERGENIC	n/a	n/a	n/a	0	0		NM_013262	MYLIP	1	1	MYLIP
chr6:16205733-16205790	-20.4	-6.67	58		Enhancer		INTERGENIC	n/a	n/a	n/a	0	0		NM_006877	GMPR	1	1	GMPR
chr6:18477917-18478019	-37.88	-6.18	103		Enhancer		INTERGENIC	n/a	n/a	n/a	0	0		NM_182757	RNF144B	1	1	RNF144B
chr6:20320291-20320447	-33.41	-8.44	157		Enhancer		INTERGENIC	n/a	n/a	n/a	0	0		NM_001949	E2F3	1	1	E2F3
chr6:32239339-32239474	-29.83	-12.03	136		Enhancer		INTERGENIC	n/a	n/a	n/a	0	0		NM_004557	NOTCH4	1	1	NOTCH4
chr6:32912171-32912414	-1000	-18.42	244		SE		INTERGENIC	n/a	n/a	n/a	0	0		NM_002118	HLA-DMB	1	1	HLA-DMB
chr6:33664415-33664516	-38.61	-9.46	102		Enhancer		INTERGENIC	n/a	n/a	n/a	0	0		NM_032340	UQCC2	1	1	UQCC2
chr6:33689304-33689451	-28.85	-7.82	148		Enhancer		INTERGENIC	n/a	n/a	n/a	0	0		NM_032340	UQCC2	1	1	UQCC2
chr6:37018060-37018165	-80.96	-6.36	106		Enhancer		INTERGENIC	n/a	n/a	n/a	0	0		NM_173558	FGD2	1	1	FGD2
chr6:37529991-37530103	-101.85	-9.71	113		SE		INTERGENIC	n/a	n/a	n/a	0	0		NM_138493	CCDC167	1	1	CCDC167
chr6:42861828-42861963	-32.9	-6.12	136		Enhancer		INTERGENIC	n/a	n/a	n/a	0	0		NM_001008739	C6orf226	1	1	C6orf226
chr6:43351530-43351756	-59.21	-16.1	227		Enhancer		INTERGENIC	n/a	n/a	n/a	0	0		NM_014345	ZNF318	1	1	ZNF318
chr6:43352035-43352198	-59.21	-8.72	164		Enhancer		INTERGENIC	n/a	n/a	n/a	0	0		NM_014345	ZNF318	1	1	ZNF318
chr6:43682803-43683005	-48.58	-7.58	203		Enhancer		INTERGENIC	n/a	n/a	n/a	0	0		NM_001193343	MRPS18A	1	1	MRPS18A
chr6:46185478-46185656	-48.87	-20.77	179		Enhancer		INTERGENIC	n/a	n/a	n/a	0	0		NM_001290072	ENPP5	1	1	ENPP5
chr6:52170807-52170966	-54.75	-8.63	160		Enhancer		INTERGENIC	n/a	n/a	n/a	0	0		NM_001270472	MCM3	1	1	MCM3
chr6:53109841-53109984	-39.02	-10.38	144		Enhancer		INTERGENIC	n/a	n/a	n/a	0	0		NR_046241	RPS16P5	1	1	RPS16P5
chr6:53326288-53326401	-35.79	-8.08	114		Enhancer		INTERGENIC	n/a	n/a	n/a	0	0		NM_001197115	GCLC	1	1	GCLC
chr6:113951836-113952177	-109.4	-10.5	342		Enhancer		INTERGENIC	n/a	n/a	n/a	0	0		NM_002356	MARCKS	1	1	MARCKS
chr6:113952451-113952672	-109.4	-12.99	222		Enhancer		INTERGENIC	n/a	n/a	n/a	0	0		NM_002356	MARCKS	1	1	MARCKS
chr6:114131006-114131240	-53.52	-14.3	235		Enhancer		INTERGENIC	n/a	n/a	n/a	0	0		NM_002356	MARCKS	1	1	MARCKS
chr6:119041077-119041211	-15.27	-7.05	135		Enhancer		INTERGENIC	n/a	n/a	n/a	0	0		NM_001178035	CEP85L	1	1	CEP85L
chr6:130834928-130835135	-44.1	-9.63	208		Enhancer		INTERGENIC	n/a	n/a	n/a	0	0		NM_052913	TMEM200A	1	1	TMEM200A
chr6:134694574-134694814	-53.93	-10.14	241		Enhancer		INTERGENIC	n/a	n/a	n/a	0	0		NM_001143676	SGK1	1	1	SGK1
chr6:137543667-137543806	-49.08	-10.36	140		Enhancer		INTERGENIC	n/a	n/a	n/a	0	0		NM_000416	IFNGR1	1	1	IFNGR1
chr6:137546079-137546156	-41.44	-10.02	78		Enhancer		INTERGENIC	n/a	n/a	n/a	0	0		NM_000416	IFNGR1	1	1	IFNGR1
chr6:137628686-137628855	-44.39	-20.42	170		Enhancer		INTERGENIC	n/a	n/a	n/a	0	0		NM_000416	IFNGR1	1	1	IFNGR1
chr6:143268801-143268891	-22.3	-6.65	91		SE		INTERGENIC	n/a	n/a	n/a	0	0		NM_006734	HIVEP2	1	1	HIVEP2
chr6:159290984-159291116	-23.91	-7.22	133		SE		INTERGENIC	n/a	n/a	n/a	0	0		NR_028496	OSTCP1	1	1	OSTCP1
chr6:159888553-159888983	-87.66	-15.32	431		Enhancer		INTERGENIC	n/a	n/a	n/a	0	0		NM_000636	SOD2	1	1	SOD2
chr6:164088872-164088972	-21.8	-7.15	101		Enhancer		INTERGENIC	n/a	n/a	n/a	0	0		NM_001301085	QKI	1	1	QKI
chr6:167372048-167372132	-16.69	-7.95	85		SE		INTERGENIC	n/a	n/a	n/a	0	0		NM_003730	RNASET2	1	1	RNASET2
chr7:17441930-17442029	-56.57	-7.25	100		Enhancer		INTERGENIC	n/a	n/a	n/a	0	0		NM_001621	AHR	1	1	AHR
chr7:20478359-20478537	-32.49	-12.6	179		Enhancer		INTERGENIC	n/a	n/a	n/a	0	0		NM_002214	ITGB8	1	1	ITGB8
chr7:22006017-22006108	-26.66	-6.93	92		Enhancer		INTERGENIC	n/a	n/a	n/a	0	0		NM_001127370	CDCA7L	1	1	CDCA7L
chr7:35770153-35770302	-39.5	-13.47	150		Enhancer		INTERGENIC	n/a	n/a	n/a	0	0		NM_022373	HERPUD2	1	1	HERPUD2
chr7:47640852-47641087	-28.25	-7.6	236		Enhancer		INTERGENIC	n/a	n/a	n/a	0	0		NM_022748	TNS3	1	1	TNS3
chr7:66119252-66119405	-31.8	-13.23	154		Enhancer		INTERGENIC	n/a	n/a	n/a	0	0		NM_001167961	KCTD7	1	1	KCTD7
chr7:72622651-72622812	-24.9	-5.94	162		Enhancer		INTERGENIC	n/a	n/a	n/a	0	0		NR_003186	NCF1B	1	1	NCF1B
chr7:72625924-72626105	-79.98	-14.91	182		Enhancer		INTERGENIC	n/a	n/a	n/a	0	0		NR_003186	NCF1B	1	1	NCF1B
chr7:74180789-74180918	-113.88	-5.82	130		Enhancer		INTERGENIC	n/a	n/a	n/a	0	0		NM_000265	NCF1	1	1	NCF1
chr7:93681851-93681998	-49.55	-10.63	148		SE		INTERGENIC	n/a	n/a	n/a	0	0		NM_005868	BET1	1	1	BET1
chr7:98271523-98271638	-100.07	-9.14	116		Enhancer		INTERGENIC	n/a	n/a	n/a	0	0		NM_002523	NPTX2	1	1	NPTX2
chr7:105730213-105730337	-23.95	-9.62	125		SE		INTERGENIC	n/a	n/a	n/a	0	0		NM_182715	SYPL1	1	1	SYPL1
chr7:128147116-128147236	-49.02	-6.3	121		Enhancer		INTERGENIC	n/a	n/a	n/a	0	0		NM_018396	METTL2B	1	1	METTL2B
chr7:128147597-128147719	-49.02	-5.73	123		Enhancer		INTERGENIC	n/a	n/a	n/a	0	0		NM_018396	METTL2B	1	1	METTL2B
chr7:128777400-128777527	-36.18	-9.42	128		Enhancer		INTERGENIC	n/a	n/a	n/a	0	0		NM_178562	TSPAN33	1	1	TSPAN33
chr7:129790586-129790790	-57.21	-8.23	205		Enhancer		INTERGENIC	n/a	n/a	n/a	0	0		NM_001301163	TMEM209	1	1	TMEM209
chr7:142817872-142818242	-21.58	-9.63	371		Enhancer		INTERGENIC	n/a	n/a	n/a	0	0		NM_002652	PIP	1	1	PIP
chr7:154997408-154997551	-26.15	-6.72	144		Enhancer		INTERGENIC	n/a	n/a	n/a	0	0		NM_005542	INSIG1	1	1	INSIG1
chr8:1748495-1748806	-42.91	-12.39	312		Enhancer		INTERGENIC	n/a	n/a	n/a	0	0		NM_014629	ARHGEF10	1	1	ARHGEF10
chr8:6547719-6547888	-41.06	-9.36	170		Enhancer		INTERGENIC	n/a	n/a	n/a	0	0		NM_018361	AGPAT5	1	1	AGPAT5
chr8:8610564-8611007	-53.14	-17.13	444		SE		INTERGENIC	n/a	n/a	n/a	0	0		NM_194284	CLDN23	1	1	CLDN23
chr8:12623105-12623252	-26.13	-8.14	148		SE		INTERGENIC	n/a	n/a	n/a	0	0		NM_152271	LONRF1	1	1	LONRF1
chr8:22562444-22562613	-63.22	-13.22	170		Enhancer		INTERGENIC	n/a	n/a	n/a	0	0		NM_004430	EGR3	1	1	EGR3
chr8:23282871-23283153	-55.6	-12.4	283		SE		INTERGENIC	n/a	n/a	n/a	0	0		NM_002318	LOXL2	1	1	LOXL2
chr8:23283417-23283545	-55.6	-7	129		SE		INTERGENIC	n/a	n/a	n/a	0	0		NM_002318	LOXL2	1	1	LOXL2
chr8:28911666-28911880	-40.12	-10.52	215		Enhancer		INTERGENIC	n/a	n/a	n/a	0	0		NM_024567	HMBOX1	1	1	HMBOX1
chr8:29387392-29387576	-43.2	-12.87	185		Enhancer		INTERGENIC	n/a	n/a	n/a	0	0		NM_001394	DUSP4	1	1	DUSP4
chr8:29413422-29413722	-35.84	-7.95	301		Enhancer		INTERGENIC	n/a	n/a	n/a	0	0		NR_026765	LINC00589	1	1	LINC00589
chr8:37431948-37432170	-59.74	-19.32	223		Enhancer		INTERGENIC	n/a	n/a	n/a	0	0		NM_025069	ZNF703	1	1	ZNF703
chr8:41493729-41493978	-44.61	-14.07	250		Enhancer		INTERGENIC	n/a	n/a	n/a	0	0		NM_152568	NKX6-3	1	1	NKX6-3
chr8:41496309-41496430	-21.72	-7.14	122		Enhancer		INTERGENIC	n/a	n/a	n/a	0	0		NM_152568	NKX6-3	1	1	NKX6-3
chr8:43234592-43234812	-61.21	-14.65	221		Enhancer		INTERGENIC	n/a	n/a	n/a	0	0		NM_001002920	POTEA	1	1	POTEA
chr8:52814861-52814909	-20.87	-7.15	49		Enhancer		INTERGENIC	n/a	n/a	n/a	0	0		NM_001286782	PCMTD1	1	1	PCMTD1
chr8:55021735-55021811	-37.65	-9.53	77		Enhancer		INTERGENIC	n/a	n/a	n/a	0	0		NM_001279356	LYPLA1	1	1	LYPLA1
chr8:56753155-56753370	-45.75	-12.5	216		SE		INTERGENIC	n/a	n/a	n/a	0	0		NM_001111097	LYN	1	1	LYN
chr8:56757119-56757262	-43.77	-9.19	144		SE		INTERGENIC	n/a	n/a	n/a	0	0		NM_001111097	LYN	1	1	LYN
chr8:60881538-60881781	-65.79	-13.3	244		Enhancer		INTERGENIC	n/a	n/a	n/a	0	0		NM_004056	CA8	1	1	CA8
chr8:62661010-62661265	-44.61	-16.52	256		Enhancer		INTERGENIC	n/a	n/a	n/a	0	0		NM_001164754	ASPH	1	1	ASPH
chr8:66863934-66864374	-86.26	-12.96	441		Enhancer		INTERGENIC	n/a	n/a	n/a	0	0		NM_033105	DNAJC5B	1	1	DNAJC5B
chr8:66894265-66894693	-62.58	-14.92	429		SE		INTERGENIC	n/a	n/a	n/a	0	0		NM_033105	DNAJC5B	1	1	DNAJC5B
chr8:66895482-66895592	-22.23	-8.3	111		SE		INTERGENIC	n/a	n/a	n/a	0	0		NM_033105	DNAJC5B	1	1	DNAJC5B
chr8:66922208-66922549	-122.5	-17.56	342		Enhancer		INTERGENIC	n/a	n/a	n/a	0	0		NM_033105	DNAJC5B	1	1	DNAJC5B
chr8:68305271-68305483	-34.09	-13.53	213		Enhancer		INTERGENIC	n/a	n/a	n/a	0	0		NM_006421	ARFGEF1	1	1	ARFGEF1
chr8:82066061-82066479	-109.93	-15.92	419		Enhancer		INTERGENIC	n/a	n/a	n/a	0	0		NM_018440	PAG1	1	1	PAG1
chr8:95972933-95973038	-44.65	-6.9	106		Enhancer		INTERGENIC	n/a	n/a	n/a	0	0		NM_001135733	TP53INP1	1	1	TP53INP1
chr8:101450305-101450375	-56.79	-9.14	71		Enhancer		INTERGENIC	n/a	n/a	n/a	0	0		NM_001280539	RNF19A	1	1	RNF19A
chr8:101512379-101512685	-39.76	-9.78	307		SE		INTERGENIC	n/a	n/a	n/a	0	0		NM_001270378	ANKRD46	1	1	ANKRD46
chr8:101513006-101513296	-39.76	-8.08	291		SE		INTERGENIC	n/a	n/a	n/a	0	0		NM_001270378	ANKRD46	1	1	ANKRD46
chr8:101878206-101878312	-16.77	-11.2	107		Enhancer		INTERGENIC	n/a	n/a	n/a	0	0		NM_001135702	YWHAZ	1	1	YWHAZ
chr8:103990928-103991042	-68.84	-7.64	115		Enhancer		INTERGENIC	n/a	n/a	n/a	0	0		NM_001695	ATP6V1C1	1	1	ATP6V1C1
chr8:109973894-109974040	-36.24	-7.2	147		Enhancer		INTERGENIC	n/a	n/a	n/a	0	0		NM_003301	TRHR	1	1	TRHR
chr8:110146424-110146560	-37.12	-6.65	137		Enhancer		INTERGENIC	n/a	n/a	n/a	0	0		NM_003301	TRHR	1	1	TRHR
chr8:126619988-126620072	-40.04	-6.05	85		SE		INTERGENIC	n/a	n/a	n/a	0	0		NM_001282985	TRIB1	1	1	TRIB1
chr8:129279942-129280099	-64.96	-6.95	158		Enhancer		INTERGENIC	n/a	n/a	n/a	0	0		NR_003367	PVT1	1	1	PVT1
chr8:142129741-142130069	-1000	-26.55	329		SE		INTERGENIC	n/a	n/a	n/a	0	0		NM_014957	DENND3	1	1	DENND3
chr9:184683-185026	-80.58	-25.08	344		Enhancer		INTERGENIC	n/a	n/a	n/a	0	0		NM_001145355	CBWD1	1	1	CBWD1
chr9:3608146-3608302	-29	-11.41	157		Enhancer		INTERGENIC	n/a	n/a	n/a	0	0		NM_001282116	RFX3	1	1	RFX3
chr9:4464940-4465160	-43.41	-12.3	221		Enhancer		INTERGENIC	n/a	n/a	n/a	0	0		NM_004170	SLC1A1	1	1	SLC1A1
chr9:4465413-4465464	-43.41	-7.02	52		Enhancer		INTERGENIC	n/a	n/a	n/a	0	0		NM_004170	SLC1A1	1	1	SLC1A1
chr9:35756912-35757233	-68.71	-7.52	322		Enhancer		INTERGENIC	n/a	n/a	n/a	0	0		NM_001044264	MSMP	1	1	MSMP
chr9:66455122-66455412	-78.77	-6.75	291		Enhancer		INTERGENIC	n/a	n/a	n/a	0	0		NR_024496	PTGER4P2-CDK2AP2P2	1	1	PTGER4P2-CDK2AP2P2
chr9:66456126-66456294	-78.77	-8.31	169		Enhancer		INTERGENIC	n/a	n/a	n/a	0	0		NR_024496	PTGER4P2-CDK2AP2P2	1	1	PTGER4P2-CDK2AP2P2
chr9:66458334-66458675	-78.77	-20.45	342		Enhancer		INTERGENIC	n/a	n/a	n/a	0	0		NR_024496	PTGER4P2-CDK2AP2P2	1	1	PTGER4P2-CDK2AP2P2
chr9:66553773-66553899	-28.79	-9.92	127		Enhancer		INTERGENIC	n/a	n/a	n/a	0	0		NR_024496	PTGER4P2-CDK2AP2P2	1	1	PTGER4P2-CDK2AP2P2
chr9:67301551-67301593	-28.95	-6.92	43		Enhancer		INTERGENIC	n/a	n/a	n/a	0	0		NR_002817	AQP7P1	1	1	AQP7P1
chr9:67309364-67309683	-58.98	-16.47	320		Enhancer		INTERGENIC	n/a	n/a	n/a	0	0		NR_002817	AQP7P1	1	1	AQP7P1
chr9:69065325-69065756	-30.47	-17.03	432		Enhancer		INTERGENIC	n/a	n/a	n/a	0	0		NR_002836	PGM5P2	1	1	PGM5P2
chr9:92137444-92137526	-34.54	-7.99	83		Enhancer		INTERGENIC	n/a	n/a	n/a	0	0		NM_001142287	SEMA4D	1	1	SEMA4D
chr9:93537081-93537200	-96.73	-6.8	120		Enhancer		INTERGENIC	n/a	n/a	n/a	0	0		NM_001135052	SYK	1	1	SYK
chr9:95900660-95900692	-107.17	-6.79	33		Enhancer		INTERGENIC	n/a	n/a	n/a	0	0		NM_004148	NINJ1	1	1	NINJ1
chr9:100801349-100801549	-73.07	-8.39	201		SE		INTERGENIC	n/a	n/a	n/a	0	0		NM_018946	NANS	1	1	NANS
chr9:100805509-100805772	-28	-9.12	264		SE		INTERGENIC	n/a	n/a	n/a	0	0		NM_018946	NANS	1	1	NANS
chr9:101998261-101998547	-73.08	-13.64	287		Enhancer		INTERGENIC	n/a	n/a	n/a	0	0		NM_006808	SEC61B	1	1	SEC61B
chr9:108167819-108167938	-17.32	-7.24	120		Enhancer		INTERGENIC	n/a	n/a	n/a	0	0		NM_001145313	FSD1L	1	1	FSD1L
chr9:110022824-110022972	-31.07	-11.82	149		Enhancer		INTERGENIC	n/a	n/a	n/a	0	0		NM_002874	RAD23B	1	1	RAD23B
chr9:114774705-114774821	-79.84	-11.93	117		Enhancer		INTERGENIC	n/a	n/a	n/a	0	0		NM_003358	UGCG	1	1	UGCG
chr9:114800097-114800315	-34.83	-12.56	219		SE		INTERGENIC	n/a	n/a	n/a	0	0		NM_001282640	SUSD1	1	1	SUSD1
chr9:115505838-115506038	-93.16	-12.88	201		Enhancer		INTERGENIC	n/a	n/a	n/a	0	0		NM_001012994	SNX30	1	1	SNX30
chr9:117160056-117160304	-80.88	-8.41	249		SE		INTERGENIC	n/a	n/a	n/a	0	0		NM_030767	AKNA	1	1	AKNA
chr9:117329014-117329253	-30.3	-24.67	240		Enhancer		INTERGENIC	n/a	n/a	n/a	0	0		NM_004888	ATP6V1G1	1	1	ATP6V1G1
chr9:123706920-123706962	-84.52	-6.9	43		SE		INTERGENIC	n/a	n/a	n/a	0	0		NM_001190945	TRAF1	1	1	TRAF1
chr9:123834187-123834248	-41.7	-10.17	62		Enhancer		INTERGENIC	n/a	n/a	n/a	0	0		NM_007018	CNTRL	1	1	CNTRL
chr9:126085071-126085192	-33.8	-6.68	122		Enhancer		INTERGENIC	n/a	n/a	n/a	0	0		NM_173689	CRB2	1	1	CRB2
chr9:126100357-126100445	-30.56	-7.81	89		SE		INTERGENIC	n/a	n/a	n/a	0	0		NM_173689	CRB2	1	1	CRB2
chr9:126101573-126101857	-118.29	-16.99	285		SE		INTERGENIC	n/a	n/a	n/a	0	0		NM_173689	CRB2	1	1	CRB2
chr9:130770149-130770354	-24.92	-8.48	206		Enhancer		INTERGENIC	n/a	n/a	n/a	0	0		NM_001035254	FAM102A	1	1	FAM102A
chr9:136047080-136047218	-71.27	-7.43	139		Enhancer		INTERGENIC	n/a	n/a	n/a	0	0		NM_001282629	GBGT1	1	1	GBGT1
chr9:136993832-136994053	-19.7	-10.49	222		Enhancer		INTERGENIC	n/a	n/a	n/a	0	0		NM_017588	WDR5	1	1	WDR5
chr9:137822351-137822538	-82.32	-12.24	188		Enhancer		INTERGENIC	n/a	n/a	n/a	0	0		NM_002003	FCN1	1	1	FCN1
chr9:137828616-137828822	-1000	-10.89	207		Enhancer		INTERGENIC	n/a	n/a	n/a	0	0		NM_002003	FCN1	1	1	FCN1
chr10:3665860-3666119	-40.39	-9.31	260		Enhancer		INTERGENIC	n/a	n/a	n/a	0	0		NM_001160124	KLF6	1	1	KLF6
chr10:3668693-3668810	-19.94	-7.8	118		Enhancer		INTERGENIC	n/a	n/a	n/a	0	0		NM_001160124	KLF6	1	1	KLF6
chr10:7523108-7523246	-87.47	-6.25	139		Enhancer		INTERGENIC	n/a	n/a	n/a	0	0		NM_001029880	SFMBT2	1	1	SFMBT2
chr10:23012303-23012519	-142.69	-16.63	217		Enhancer		INTERGENIC	n/a	n/a	n/a	0	0		NM_005028	PIP4K2A	1	1	PIP4K2A
chr10:23055152-23055425	-57.31	-19.65	274		Enhancer		INTERGENIC	n/a	n/a	n/a	0	0		NM_005028	PIP4K2A	1	1	PIP4K2A
chr10:23702693-23702924	-45.03	-14.27	232		Enhancer		INTERGENIC	n/a	n/a	n/a	0	0		NM_001145373	OTUD1	1	1	OTUD1
chr10:23740709-23740824	-38.34	-5.94	116		Enhancer		INTERGENIC	n/a	n/a	n/a	0	0		NM_001145373	OTUD1	1	1	OTUD1
chr10:30794512-30794664	-28.42	-7.9	153		Enhancer		INTERGENIC	n/a	n/a	n/a	0	0		NM_001244134	MAP3K8	1	1	MAP3K8
chr10:30818705-30818911	-50.1	-10.74	207		Enhancer		INTERGENIC	n/a	n/a	n/a	0	0		NM_001244134	MAP3K8	1	1	MAP3K8
chr10:33403457-33403706	-94.93	-14.54	250		Enhancer		INTERGENIC	n/a	n/a	n/a	0	0		NM_002211	ITGB1	1	1	ITGB1
chr10:45865651-45865906	-62.16	-8.11	256		Enhancer		INTERGENIC	n/a	n/a	n/a	0	0		NM_000698	ALOX5	1	1	ALOX5
chr10:52408151-52408331	-34.45	-8.56	181		Enhancer		INTERGENIC	n/a	n/a	n/a	0	0		NM_147156	SGMS1	1	1	SGMS1
chr10:64612965-64613044	-50.03	-6.64	80		Enhancer		INTERGENIC	n/a	n/a	n/a	0	0		NM_001136178	EGR2	1	1	EGR2
chr10:74056971-74057266	-66.33	-17.19	296		Enhancer		INTERGENIC	n/a	n/a	n/a	0	0		NM_019058	DDIT4	1	1	DDIT4
chr10:88171269-88171444	-35.29	-6.92	176		SE		INTERGENIC	n/a	n/a	n/a	0	0		NM_017551	GRID1	1	1	GRID1
chr10:88172018-88172151	-44.39	-9.26	134		SE		INTERGENIC	n/a	n/a	n/a	0	0		NM_017551	GRID1	1	1	GRID1
chr10:88172805-88173441	-84.87	-23.43	637		SE		INTERGENIC	n/a	n/a	n/a	0	0		NM_017551	GRID1	1	1	GRID1
chr10:89873127-89873301	-47.92	-11.49	175		Enhancer		INTERGENIC	n/a	n/a	n/a	0	0		NM_000314	PTEN	1	1	PTEN
chr10:94516334-94516565	-92.28	-19.2	232		SE		INTERGENIC	n/a	n/a	n/a	0	0		NM_002729	HHEX	1	1	HHEX
chr10:94516881-94517226	-92.28	-17.44	346		SE		INTERGENIC	n/a	n/a	n/a	0	0		NM_002729	HHEX	1	1	HHEX
chr10:97055061-97055297	-49.86	-17.82	237		Enhancer		INTERGENIC	n/a	n/a	n/a	0	0		NM_020992	PDLIM1	1	1	PDLIM1
chr10:98549284-98549540	-111.8	-13.16	257		Enhancer		INTERGENIC	n/a	n/a	n/a	0	0		NM_001170765	LCOR	1	1	LCOR
chr10:112116427-112116658	-59.11	-15.92	232		Enhancer		INTERGENIC	n/a	n/a	n/a	0	0		NM_005871	SMNDC1	1	1	SMNDC1
chr10:121237733-121237833	-26.66	-6.69	101		Enhancer		INTERGENIC	n/a	n/a	n/a	0	0		NM_002925	RGS10	1	1	RGS10
chr10:121464952-121465075	-24.52	-8.29	124		SE		INTERGENIC	n/a	n/a	n/a	0	0		NM_001243195	INPP5F	1	1	INPP5F
chr10:125162234-125162376	-106.83	-7.93	143		Enhancer		INTERGENIC	n/a	n/a	n/a	0	0		NM_001007793	BUB3	1	1	BUB3
chr11:9590563-9590698	-36.35	-19.88	136		Enhancer		INTERGENIC	n/a	n/a	n/a	0	0		NM_003390	WEE1	1	1	WEE1
chr11:9630739-9630865	-34.45	-10.39	127		SE		INTERGENIC	n/a	n/a	n/a	0	0		NM_001143976	WEE1	1	1	WEE1
chr11:9635765-9636057	-57.36	-8.4	293		SE		INTERGENIC	n/a	n/a	n/a	0	0		NM_001143976	WEE1	1	1	WEE1
chr11:9636660-9637051	-106.27	-17.31	392		SE		INTERGENIC	n/a	n/a	n/a	0	0		NM_001143976	WEE1	1	1	WEE1
chr11:14927271-14927477	-24.16	-13.24	207		Enhancer		INTERGENIC	n/a	n/a	n/a	0	0		NM_024514	CYP2R1	1	1	CYP2R1
chr11:30364364-30364515	-31.46	-7.11	152		Enhancer		INTERGENIC	n/a	n/a	n/a	0	0		NM_152316	ARL14EP	1	1	ARL14EP
chr11:33410523-33410692	-54.79	-7.17	170		Enhancer		INTERGENIC	n/a	n/a	n/a	0	0		NM_001278162	HIPK3	1	1	HIPK3
chr11:33942827-33943504	-51.34	-15.9	678		SE		INTERGENIC	n/a	n/a	n/a	0	0		NM_005574	LMO2	1	1	LMO2
chr11:33964704-33964934	-111.47	-22.21	231		Enhancer		INTERGENIC	n/a	n/a	n/a	0	0		NM_005574	LMO2	1	1	LMO2
chr11:35080726-35080849	-35.74	-6.55	124		Enhancer		INTERGENIC	n/a	n/a	n/a	0	0		NM_000610	CD44	1	1	CD44
chr11:47422328-47422399	-90.54	-6.6	72		Enhancer		INTERGENIC	n/a	n/a	n/a	0	0		NM_001128225	SLC39A13	1	1	SLC39A13
chr11:47884887-47885147	-42.6	-11.89	261		Enhancer		INTERGENIC	n/a	n/a	n/a	0	0		NM_015231	NUP160	1	1	NUP160
chr11:47921537-47921705	-34.38	-9.66	169		Enhancer		INTERGENIC	n/a	n/a	n/a	0	0		NM_015231	NUP160	1	1	NUP160
chr11:58870096-58870176	-32.87	-7.05	81		Enhancer		INTERGENIC	n/a	n/a	n/a	0	0		NM_001142703	FAM111B	1	1	FAM111B
chr11:61809621-61809800	-48.81	-8.61	180		Enhancer		INTERGENIC	n/a	n/a	n/a	0	0		NM_002032	FTH1	1	1	FTH1
chr11:64582288-64582455	-40.21	-7.41	168		Enhancer		INTERGENIC	n/a	n/a	n/a	0	0		NM_130803	MEN1	1	1	MEN1
chr11:64926727-64926878	-22.67	-11.24	152		SE		INTERGENIC	n/a	n/a	n/a	0	0		NM_001008778	SPDYC	1	1	SPDYC
chr11:65210951-65211100	-26.67	-6.64	150		SE		INTERGENIC	n/a	n/a	n/a	0	0		NR_028272	NEAT1	1	1	NEAT1
chr11:69064916-69065070	-62.37	-6.46	155		Enhancer		INTERGENIC	n/a	n/a	n/a	0	0		NM_001293291	MYEOV	1	1	MYEOV
chr11:72863413-72863554	-66.93	-6.73	142		SE		INTERGENIC	n/a	n/a	n/a	0	0		NM_014824	FCHSD2	1	1	FCHSD2
chr11:72864030-72864303	-66.93	-15.52	274		SE		INTERGENIC	n/a	n/a	n/a	0	0		NM_014824	FCHSD2	1	1	FCHSD2
chr11:72865354-72865532	-94.74	-10.62	179		SE		INTERGENIC	n/a	n/a	n/a	0	0		NM_014824	FCHSD2	1	1	FCHSD2
chr11:76348651-76348820	-25.66	-7.75	170		Enhancer		INTERGENIC	n/a	n/a	n/a	0	0		NM_005512	LRRC32	1	1	LRRC32
chr11:76383745-76384063	-66.87	-22.03	319		Enhancer		INTERGENIC	n/a	n/a	n/a	0	0		NM_001128922	LRRC32	1	1	LRRC32
chr11:85930747-85930883	-32.22	-7.14	137		Enhancer		INTERGENIC	n/a	n/a	n/a	0	0		NM_003797	EED	1	1	EED
chr11:87165371-87165614	-48.14	-8.55	244		Enhancer		INTERGENIC	n/a	n/a	n/a	0	0		NM_001168724	TMEM135	1	1	TMEM135
chr11:102430709-102430968	-45.43	-18.95	260		SE		INTERGENIC	n/a	n/a	n/a	0	0		NM_002423	MMP7	1	1	MMP7
chr11:102431577-102431798	-28.15	-12.88	222		SE		INTERGENIC	n/a	n/a	n/a	0	0		NM_002423	MMP7	1	1	MMP7
chr11:117880627-117880914	-1000	-14.78	288		SE		INTERGENIC	n/a	n/a	n/a	0	0		NM_001558	IL10RA	1	1	IL10RA
chr11:117881708-117882032	-1000	-12.6	325		SE		INTERGENIC	n/a	n/a	n/a	0	0		NM_001558	IL10RA	1	1	IL10RA
chr11:118691668-118691815	-62.49	-11.98	148		Enhancer		INTERGENIC	n/a	n/a	n/a	0	0		NM_004397	DDX6	1	1	DDX6
chr11:121300980-121301118	-35.3	-6.94	139		SE		INTERGENIC	n/a	n/a	n/a	0	0		NM_003105	SORL1	1	1	SORL1
chr12:6536286-6536350	-80.7	-7.86	65		SE		INTERGENIC	n/a	n/a	n/a	0	0		NM_001242	CD27	1	1	CD27
chr12:6537587-6537722	-42.35	-7.42	136		SE		INTERGENIC	n/a	n/a	n/a	0	0		NM_001242	CD27	1	1	CD27
chr12:6542434-6542567	-53.89	-9.81	134		SE		INTERGENIC	n/a	n/a	n/a	0	0		NM_001242	CD27	1	1	CD27
chr12:8130006-8130140	-35.46	-8.09	135		Enhancer		INTERGENIC	n/a	n/a	n/a	0	0		NM_006931	SLC2A3	1	1	SLC2A3
chr12:9917552-9917668	-23.83	-12.97	117		Enhancer		INTERGENIC	n/a	n/a	n/a	0	0		NM_001781	CD69	1	1	CD69
chr12:14393011-14393155	-51.79	-10.45	145		Enhancer		INTERGENIC	n/a	n/a	n/a	0	0		NM_001286514	ATF7IP	1	1	ATF7IP
chr12:14410592-14410966	-53.61	-18.64	375		Enhancer		INTERGENIC	n/a	n/a	n/a	0	0		NM_001286514	ATF7IP	1	1	ATF7IP
chr12:26452102-26452188	-27.92	-7.82	87		Enhancer		INTERGENIC	n/a	n/a	n/a	0	0		NM_005086	SSPN	1	1	SSPN
chr12:27977140-27977301	-29.57	-8.26	162		Enhancer		INTERGENIC	n/a	n/a	n/a	0	0		NM_020782	KLHL42	1	1	KLHL42
chr12:46782285-46782405	-32.54	-8.96	121		Enhancer		INTERGENIC	n/a	n/a	n/a	0	0		NM_018976	SLC38A2	1	1	SLC38A2
chr12:47750163-47750306	-24.44	-6.02	144		Enhancer		INTERGENIC	n/a	n/a	n/a	0	0		NR_026544	PCED1B-AS1	1	1	PCED1B-AS1
chr12:53649971-53650084	-25.25	-5.69	114		Enhancer		INTERGENIC	n/a	n/a	n/a	0	0		NM_032889	MFSD5	1	1	MFSD5
chr12:53765068-53765209	-48.14	-6.74	142		Enhancer		INTERGENIC	n/a	n/a	n/a	0	0		NM_001251825	SP1	1	1	SP1
chr12:54145121-54145373	-23.94	-6.19	253		Enhancer		INTERGENIC	n/a	n/a	n/a	0	0		NM_001143682	CALCOCO1	1	1	CALCOCO1
chr12:54148020-54148188	-58.09	-6.28	169		Enhancer		INTERGENIC	n/a	n/a	n/a	0	0		NM_001143682	CALCOCO1	1	1	CALCOCO1
chr12:68092654-68092880	-28.08	-8.32	227		Enhancer		INTERGENIC	n/a	n/a	n/a	0	0		NM_003583	DYRK2	1	1	DYRK2
chr12:68382386-68382480	-1000	-7.71	95		Enhancer		INTERGENIC	n/a	n/a	n/a	0	0		NM_000619	IFNG	1	1	IFNG
chr12:68382647-68382810	-1000	-8.71	164		Enhancer		INTERGENIC	n/a	n/a	n/a	0	0		NM_000619	IFNG	1	1	IFNG
chr12:68383025-68383308	-1000	-16.06	284		Enhancer		INTERGENIC	n/a	n/a	n/a	0	0		NM_000619	IFNG	1	1	IFNG
chr12:68383511-68383597	-1000	-16.06	87		Enhancer		INTERGENIC	n/a	n/a	n/a	0	0		NM_000619	IFNG	1	1	IFNG
chr12:68406132-68406242	-20.37	-5.24	111		Enhancer		INTERGENIC	n/a	n/a	n/a	0	0		NM_000619	IFNG	1	1	IFNG
chr12:68406649-68406757	-23.65	-6.63	109		Enhancer		INTERGENIC	n/a	n/a	n/a	0	0		NM_000619	IFNG	1	1	IFNG
chr12:68985664-68985801	-38.6	-10.36	138		Enhancer		INTERGENIC	n/a	n/a	n/a	0	0		NM_001010942	RAP1B	1	1	RAP1B
chr12:70300198-70300502	-57.49	-15.17	305		Enhancer		INTERGENIC	n/a	n/a	n/a	0	0		NM_001024647	RAB3IP	1	1	RAB3IP
chr12:70881263-70881544	-37.73	-11.74	282		Enhancer		INTERGENIC	n/a	n/a	n/a	0	0		NM_014505	KCNMB4	1	1	KCNMB4
chr12:89740268-89740380	-59.69	-8.88	113		Enhancer		INTERGENIC	n/a	n/a	n/a	0	0		NM_001946	DUSP6	1	1	DUSP6
chr12:92566231-92566468	-59.22	-11.23	238		SE		INTERGENIC	n/a	n/a	n/a	0	0		NM_001731	BTG1	1	1	BTG1
chr12:92566580-92566837	-59.22	-11.23	258		SE		INTERGENIC	n/a	n/a	n/a	0	0		NM_001731	BTG1	1	1	BTG1
chr12:95784165-95784368	-34.97	-10.18	204		Enhancer		INTERGENIC	n/a	n/a	n/a	0	0		NM_006838	METAP2	1	1	METAP2
chr12:95831556-95831779	-66.52	-12.66	224		Enhancer		INTERGENIC	n/a	n/a	n/a	0	0		NM_006838	METAP2	1	1	METAP2
chr12:95833463-95833606	-72.65	-6.22	144		Enhancer		INTERGENIC	n/a	n/a	n/a	0	0		NM_006838	METAP2	1	1	METAP2
chr12:102325688-102325833	-30.18	-8.78	146		Enhancer		INTERGENIC	n/a	n/a	n/a	0	0		NM_018370	DRAM1	1	1	DRAM1
chr12:111043567-111043751	-44.83	-8.07	185		Enhancer		INTERGENIC	n/a	n/a	n/a	0	0		NM_001082537	TCTN1	1	1	TCTN1
chr12:111214441-111214565	-29.75	-6.86	125		Enhancer		INTERGENIC	n/a	n/a	n/a	0	0		NM_001244974	PPP1CC	1	1	PPP1CC
chr12:125634479-125634610	-66.03	-6.43	132		Enhancer		INTERGENIC	n/a	n/a	n/a	0	0		NM_023928	AACS	1	1	AACS
chr12:129314470-129314613	-56.47	-11.91	144		SE		INTERGENIC	n/a	n/a	n/a	0	0		NM_145648	SLC15A4	1	1	SLC15A4
chr13:27571577-27571845	-65.32	-15.46	269		Enhancer		INTERGENIC	n/a	n/a	n/a	0	0		NM_182488	USP12	1	1	USP12
chr13:27801240-27801463	-43.45	-9.02	224		SE		INTERGENIC	n/a	n/a	n/a	0	0		NM_000982	RPL21	1	1	RPL21
chr13:27802303-27802569	-56.82	-18.77	267		SE		INTERGENIC	n/a	n/a	n/a	0	0		NM_000982	RPL21	1	1	RPL21
chr13:29211098-29211231	-47.04	-7.85	134		Enhancer		INTERGENIC	n/a	n/a	n/a	0	0		NM_015932	POMP	1	1	POMP
chr13:30951130-30951271	-19.71	-5.84	142		SE		INTERGENIC	n/a	n/a	n/a	0	0		NR_024464	LINC00426	1	1	LINC00426
chr13:31141248-31141424	-30.23	-8.88	177		Enhancer		INTERGENIC	n/a	n/a	n/a	0	0		NM_005800	USPL1	1	1	USPL1
chr13:31236797-31237032	-46.69	-8.74	236		Enhancer		INTERGENIC	n/a	n/a	n/a	0	0		NM_005800	USPL1	1	1	USPL1
chr13:41773775-41773927	-20.62	-9.78	153		Enhancer		INTERGENIC	n/a	n/a	n/a	0	0		NM_032138	KBTBD7	1	1	KBTBD7
chr13:42076902-42077111	-68.1	-8.91	210		SE		INTERGENIC	n/a	n/a	n/a	0	0		NM_014059	RGCC	1	1	RGCC
chr13:42077726-42077856	-68.1	-6.99	131		SE		INTERGENIC	n/a	n/a	n/a	0	0		NM_014059	RGCC	1	1	RGCC
chr13:42129305-42129401	-15.13	-6.62	97		Enhancer		INTERGENIC	n/a	n/a	n/a	0	0		NM_014059	RGCC	1	1	RGCC
chr13:42951809-42952210	-139.34	-31.54	402		Enhancer		INTERGENIC	n/a	n/a	n/a	0	0		NM_016248	AKAP11	1	1	AKAP11
chr13:42954550-42954651	-55.87	-7.64	102		Enhancer		INTERGENIC	n/a	n/a	n/a	0	0		NM_016248	AKAP11	1	1	AKAP11
chr13:44850238-44850381	-51.97	-9.75	144		SE		INTERGENIC	n/a	n/a	n/a	0	0		NM_001010897	SERP2	1	1	SERP2
chr13:79768506-79768775	-41.4	-11.16	270		Enhancer		INTERGENIC	n/a	n/a	n/a	0	0		NM_001286631	RBM26	1	1	RBM26
chr14:23002294-23002496	-47.86	-10.02	203		SE		INTERGENIC	n/a	n/a	n/a	0	0		NM_001344	DAD1	1	1	DAD1
chr14:35025399-35025507	-63.78	-7.23	109		Enhancer		INTERGENIC	n/a	n/a	n/a	0	0		NM_018453	EAPP	1	1	EAPP
chr14:35908496-35908780	-55.92	-14.32	285		Enhancer		INTERGENIC	n/a	n/a	n/a	0	0		NM_020529	NFKBIA	1	1	NFKBIA
chr14:51898614-51898734	-28.03	-7.02	121		Enhancer		INTERGENIC	n/a	n/a	n/a	0	0		NM_001042481	FRMD6	1	1	FRMD6
chr14:52311294-52311449	-133.09	-9.42	156		Enhancer		INTERGENIC	n/a	n/a	n/a	0	0		NM_001243773	GNG2	1	1	GNG2
chr14:52314030-52314248	-80.42	-10.77	219		Enhancer		INTERGENIC	n/a	n/a	n/a	0	0		NM_001243773	GNG2	1	1	GNG2
chr14:62130404-62130653	-56.63	-9.02	250		Enhancer		INTERGENIC	n/a	n/a	n/a	0	0		NM_001530	HIF1A	1	1	HIF1A
chr14:64214741-64214977	-42.71	-18.18	237		SE		INTERGENIC	n/a	n/a	n/a	0	0		NM_030791	SGPP1	1	1	SGPP1
chr14:69152214-69152514	-52.1	-18.22	301		Enhancer		INTERGENIC	n/a	n/a	n/a	0	0		NM_001244698	ZFP36L1	1	1	ZFP36L1
chr14:75982051-75982158	-74.8	-6.86	108		Enhancer		INTERGENIC	n/a	n/a	n/a	0	0		NM_006399	BATF	1	1	BATF
chr14:90187221-90187431	-62.05	-11.47	211		Enhancer		INTERGENIC	n/a	n/a	n/a	0	0		NM_001085471	FOXN3	1	1	FOXN3
chr14:94950946-94951115	-39.4	-10.73	170		SE		INTERGENIC	n/a	n/a	n/a	0	0		NM_001042518	SERPINA9	1	1	SERPINA9
chr14:105123395-105123692	-122.45	-13.92	298		SE		INTERGENIC	n/a	n/a	n/a	0	0		NM_001031714	INF2	1	1	INF2
chr14:105124201-105124350	-101.57	-23.6	150		SE		INTERGENIC	n/a	n/a	n/a	0	0		NM_001031714	INF2	1	1	INF2
chr14:105126469-105126682	-1000	-8.05	214		SE		INTERGENIC	n/a	n/a	n/a	0	0		NM_001031714	INF2	1	1	INF2
chr14:105127096-105127329	-1000	-17.96	234		SE		INTERGENIC	n/a	n/a	n/a	0	0		NM_001031714	INF2	1	1	INF2
chr15:45021023-45021311	-40.89	-10.66	289		Enhancer		INTERGENIC	n/a	n/a	n/a	0	0		NM_001301144	TRIM69	1	1	TRIM69
chr15:51939170-51939550	-54.72	-8.74	381		Enhancer		INTERGENIC	n/a	n/a	n/a	0	0		NM_001174116	DMXL2	1	1	DMXL2
chr15:52973131-52973284	-30.8	-8.48	154		SE		INTERGENIC	n/a	n/a	n/a	0	0		NM_019600	FAM214A	1	1	FAM214A
chr15:52975069-52975158	-33.91	-5.33	90		SE		INTERGENIC	n/a	n/a	n/a	0	0		NM_019600	FAM214A	1	1	FAM214A
chr15:52975907-52976003	-35.82	-7.31	97		SE		INTERGENIC	n/a	n/a	n/a	0	0		NM_019600	FAM214A	1	1	FAM214A
chr15:56825441-56825580	-25.28	-7.63	140		Enhancer		INTERGENIC	n/a	n/a	n/a	0	0		NM_018365	MNS1	1	1	MNS1
chr15:56900628-56900672	-30.21	-5.3	45		Enhancer		INTERGENIC	n/a	n/a	n/a	0	0		NM_001002843	ZNF280D	1	1	ZNF280D
chr15:59703874-59704108	-48.99	-11.41	235		SE		INTERGENIC	n/a	n/a	n/a	0	0		NM_152450	FAM81A	1	1	FAM81A
chr15:59705184-59705450	-1000	-14.88	267		SE		INTERGENIC	n/a	n/a	n/a	0	0		NM_152450	FAM81A	1	1	FAM81A
chr15:63790045-63790166	-48.39	-9.49	122		Enhancer		INTERGENIC	n/a	n/a	n/a	0	0		NM_001256702	USP3	1	1	USP3
chr15:65186007-65186272	-73.32	-14.06	266		Enhancer		INTERGENIC	n/a	n/a	n/a	0	0		NM_182703	ANKDD1A	1	1	ANKDD1A
chr15:70272186-70272596	-47.38	-28.85	411		Enhancer		INTERGENIC	n/a	n/a	n/a	0	0		NM_001282982	TLE3	1	1	TLE3
chr15:70491286-70491392	-50.59	-6.53	107		Enhancer		INTERGENIC	n/a	n/a	n/a	0	0		NM_001105192	TLE3	1	1	TLE3
chr15:70620634-70620808	-58.62	-6.66	175		Enhancer		INTERGENIC	n/a	n/a	n/a	0	0		NM_001105192	TLE3	1	1	TLE3
chr15:70727871-70728052	-90.75	-13.64	182		Enhancer		INTERGENIC	n/a	n/a	n/a	0	0		NM_001008224	UACA	1	1	UACA
chr15:74695364-74695644	-1000	-14.14	281		SE		INTERGENIC	n/a	n/a	n/a	0	0		NM_001146030	SEMA7A	1	1	SEMA7A
chr15:74695973-74696151	-1000	-13.92	179		SE		INTERGENIC	n/a	n/a	n/a	0	0		NM_001146030	SEMA7A	1	1	SEMA7A
chr15:74696374-74696875	-1000	-16.8	502		SE		INTERGENIC	n/a	n/a	n/a	0	0		NM_001146030	SEMA7A	1	1	SEMA7A
chr15:80269935-80270182	-56.17	-6.56	248		SE		INTERGENIC	n/a	n/a	n/a	0	0		NM_001114735	BCL2A1	1	1	BCL2A1
chr15:80271263-80271461	-66.31	-6.94	199		SE		INTERGENIC	n/a	n/a	n/a	0	0		NM_001114735	BCL2A1	1	1	BCL2A1
chr15:85872869-85873153	-51.74	-20.07	285		SE		INTERGENIC	n/a	n/a	n/a	0	0		NM_006738	AKAP13	1	1	AKAP13
chr15:85874489-85874769	-82.74	-8.82	281		SE		INTERGENIC	n/a	n/a	n/a	0	0		NM_006738	AKAP13	1	1	AKAP13
chr15:89200047-89200233	-30.16	-5.1	187		SE		INTERGENIC	n/a	n/a	n/a	0	0		NM_002201	ISG20	1	1	ISG20
chr15:91204638-91204720	-28.97	-16.13	83		Enhancer		INTERGENIC	n/a	n/a	n/a	0	0		NM_000057	BLM	1	1	BLM
chr15:94717759-94717890	-17.56	-7.53	132		Enhancer		INTERGENIC	n/a	n/a	n/a	0	0		NM_001159643	MCTP2	1	1	MCTP2
chr15:94829938-94830034	-43.05	-8.01	97		SE		INTERGENIC	n/a	n/a	n/a	0	0		NM_001159643	MCTP2	1	1	MCTP2
chr15:94831189-94831291	-52.15	-8.44	103		SE		INTERGENIC	n/a	n/a	n/a	0	0		NM_001159643	MCTP2	1	1	MCTP2
chr15:98703596-98703727	-66.7	-11.49	132		SE		INTERGENIC	n/a	n/a	n/a	0	0		NM_183376	ARRDC4	1	1	ARRDC4
chr15:98707194-98707274	-23.63	-6.09	81		SE		INTERGENIC	n/a	n/a	n/a	0	0		NM_183376	ARRDC4	1	1	ARRDC4
chr15:98707903-98708093	-58.89	-10.69	191		SE		INTERGENIC	n/a	n/a	n/a	0	0		NM_183376	ARRDC4	1	1	ARRDC4
chr15:100052243-100052561	-59.43	-13.41	319		SE		INTERGENIC	n/a	n/a	n/a	0	0		NM_001130926	MEF2A	1	1	MEF2A
chr16:8985524-8985672	-20.4	-5.94	149		Enhancer		INTERGENIC	n/a	n/a	n/a	0	0		NM_001278260	CARHSP1	1	1	CARHSP1
chr16:10407058-10407176	-16.9	-8.35	119		Enhancer		INTERGENIC	n/a	n/a	n/a	0	0		NM_001256160	ATF7IP2	1	1	ATF7IP2
chr16:10423430-10423530	-35.25	-7.71	101		Enhancer		INTERGENIC	n/a	n/a	n/a	0	0		NM_001256160	ATF7IP2	1	1	ATF7IP2
chr16:11402808-11402945	-90.14	-10.66	138		SE		INTERGENIC	n/a	n/a	n/a	0	0		NM_002761	PRM1	1	1	PRM1
chr16:11403779-11404066	-63.84	-19.69	288		SE		INTERGENIC	n/a	n/a	n/a	0	0		NM_002761	PRM1	1	1	PRM1
chr16:11405030-11405239	-82.16	-15.92	210		SE		INTERGENIC	n/a	n/a	n/a	0	0		NM_002761	PRM1	1	1	PRM1
chr16:11422492-11422740	-75.16	-14.86	249		SE		INTERGENIC	n/a	n/a	n/a	0	0		NM_152308	RMI2	1	1	RMI2
chr16:11423111-11423214	-75.16	-5.36	104		SE		INTERGENIC	n/a	n/a	n/a	0	0		NM_152308	RMI2	1	1	RMI2
chr16:11464527-11464697	-73.7	-9.7	171		SE		INTERGENIC	n/a	n/a	n/a	0	0		NM_152308	RMI2	1	1	RMI2
chr16:14448673-14449106	-96.55	-16.13	434		Enhancer		INTERGENIC	n/a	n/a	n/a	0	0		NM_001134477	PARN	1	1	PARN
chr16:21566111-21566321	-50.36	-10.88	211		Enhancer		INTERGENIC	n/a	n/a	n/a	0	0		NR_002594	SLC7A5P2	1	1	SLC7A5P2
chr16:28372262-28372448	-32.7	-8.72	187		Enhancer		INTERGENIC	n/a	n/a	n/a	0	0		NM_001099661	EIF3CL	1	1	EIF3CL
chr16:29622229-29622476	-91.85	-13.12	248		SE		INTERGENIC	n/a	n/a	n/a	0	0		NR_002593	SLC7A5P1	1	1	SLC7A5P1
chr16:29639104-29639452	-91.71	-8.78	349		Enhancer		INTERGENIC	n/a	n/a	n/a	0	0		NR_002593	SLC7A5P1	1	1	SLC7A5P1
chr16:30361133-30361388	-45.56	-8.32	256		Enhancer		INTERGENIC	n/a	n/a	n/a	0	0		NM_001243646	CD2BP2	1	1	CD2BP2
chr16:30361894-30362082	-37.39	-10.8	189		Enhancer		INTERGENIC	n/a	n/a	n/a	0	0		NM_001243646	CD2BP2	1	1	CD2BP2
chr16:48468965-48469162	-22.51	-30.38	198		Enhancer		INTERGENIC	n/a	n/a	n/a	0	0		NM_003031	SIAH1	1	1	SIAH1
chr16:67522828-67522935	-59.94	-8.02	108		Enhancer		INTERGENIC	n/a	n/a	n/a	0	0		NM_001138	AGRP	1	1	AGRP
chr16:75808198-75808302	-25.7	-6.17	105		Enhancer		INTERGENIC	n/a	n/a	n/a	0	0		NM_018975	TERF2IP	1	1	TERF2IP
chr16:81786000-81786153	-78.09	-5.92	154		Enhancer		INTERGENIC	n/a	n/a	n/a	0	0		NM_002661	PLCG2	1	1	PLCG2
chr16:83876534-83876911	-82.58	-11.41	378		Enhancer		INTERGENIC	n/a	n/a	n/a	0	0		NM_001537	HSBP1	1	1	HSBP1
chr16:85790071-85790247	-48.64	-11.11	177		SE		INTERGENIC	n/a	n/a	n/a	0	0		NM_206967	C16orf74	1	1	C16orf74
chr16:85791313-85791448	-48.64	-7.35	136		SE		INTERGENIC	n/a	n/a	n/a	0	0		NM_206967	C16orf74	1	1	C16orf74
chr16:85792798-85792989	-103.26	-13.29	192		SE		INTERGENIC	n/a	n/a	n/a	0	0		NM_206967	C16orf74	1	1	C16orf74
chr16:86045174-86045297	-74.82	-12.03	124		SE		INTERGENIC	n/a	n/a	n/a	0	0		NM_002163	IRF8	1	1	IRF8
chr16:87844060-87844361	-63.15	-10.43	302		SE		INTERGENIC	n/a	n/a	n/a	0	0		NM_001184854	KLHDC4	1	1	KLHDC4
chr16:88700511-88700680	-27.81	-7.14	170		Enhancer		INTERGENIC	n/a	n/a	n/a	0	0		NM_013278	IL17C	1	1	IL17C
chr16:89050229-89050310	-75.63	-7.58	82		SE		INTERGENIC	n/a	n/a	n/a	0	0		NM_005187	CBFA2T3	1	1	CBFA2T3
chr17:4300488-4300770	-48.98	-19.2	283		Enhancer		INTERGENIC	n/a	n/a	n/a	0	0		NM_003342	UBE2G1	1	1	UBE2G1
chr17:8042107-8042231	-38.57	-6.62	125		Enhancer		INTERGENIC	n/a	n/a	n/a	0	0		NM_002616	PER1	1	1	PER1
chr17:13835170-13835379	-33.19	-28.26	210		Enhancer		INTERGENIC	n/a	n/a	n/a	0	0		NR_003261	CDRT15P1	1	1	CDRT15P1
chr17:16302022-16302155	-53.44	-6.25	134		Enhancer		INTERGENIC	n/a	n/a	n/a	0	0		NM_016113	TRPV2	1	1	TRPV2
chr17:16891551-16891699	-38.32	-6.46	149		Enhancer		INTERGENIC	n/a	n/a	n/a	0	0		NM_012452	TNFRSF13B	1	1	TNFRSF13B
chr17:18743097-18743277	-37.71	-8.91	181		Enhancer		INTERGENIC	n/a	n/a	n/a	0	0		NM_001243936	PRPSAP2	1	1	PRPSAP2
chr17:19091308-19091568	-102.7	-19.35	261		Enhancer		INTERGENIC	n/a	n/a	n/a	0	0		NM_001102664	EPN2	1	1	EPN2
chr17:19093156-19093422	-88.48	-8.28	267		Enhancer		INTERGENIC	n/a	n/a	n/a	0	0		NM_001102664	EPN2	1	1	EPN2
chr17:34454712-34454946	-71.91	-20.8	235		Enhancer		INTERGENIC	n/a	n/a	n/a	0	0		NM_002984	CCL4	1	1	CCL4
chr17:38752644-38752746	-26.41	-6.68	103		Enhancer		INTERGENIC	n/a	n/a	n/a	0	0		NM_001301714	CCR7	1	1	CCR7
chr17:44368596-44368843	-27.52	-7.7	248		Enhancer		INTERGENIC	n/a	n/a	n/a	0	0		NM_014834	LRRC37A	1	1	LRRC37A
chr17:45174687-45174799	-30.27	-7.47	113		Enhancer		INTERGENIC	n/a	n/a	n/a	0	0		NM_001288811	ARL17A	1	1	ARL17A
chr17:46518708-46518948	-56.18	-18.87	241		Enhancer		INTERGENIC	n/a	n/a	n/a	0	0		NM_001075099	SKAP1	1	1	SKAP1
chr17:53514850-53514937	-75.96	-7.93	88		Enhancer		INTERGENIC	n/a	n/a	n/a	0	0		NM_012329	MMD	1	1	MMD
chr17:60531639-60531819	-65.39	-10.26	181		Enhancer		INTERGENIC	n/a	n/a	n/a	0	0		NM_001284333	TLK2	1	1	TLK2
chr17:61999882-62000075	-76.43	-6.74	194		SE		INTERGENIC	n/a	n/a	n/a	0	0		NM_000515	GH1	1	1	GH1
chr17:62003097-62003306	-102.66	-10.72	210		SE		INTERGENIC	n/a	n/a	n/a	0	0		NM_000626	CD79B	1	1	CD79B
chr17:62004969-62005070	-1000	-9.1	102		SE		INTERGENIC	n/a	n/a	n/a	0	0		NM_000626	CD79B	1	1	CD79B
chr17:63096484-63096619	-41.32	-7.18	136		Enhancer		INTERGENIC	n/a	n/a	n/a	0	0		NM_001081955	RGS9	1	1	RGS9
chr17:66233569-66233781	-58.18	-11.02	213		SE		INTERGENIC	n/a	n/a	n/a	0	0		NM_001033569	AMZ2	1	1	AMZ2
chr17:66234067-66234233	-58.18	-11.02	167		SE		INTERGENIC	n/a	n/a	n/a	0	0		NM_001033569	AMZ2	1	1	AMZ2
chr17:67573270-67573423	-41.67	-7.91	154		Enhancer		INTERGENIC	n/a	n/a	n/a	0	0		NM_002758	MAP2K6	1	1	MAP2K6
chr17:67577529-67577593	-99.26	-12.04	65		Enhancer		INTERGENIC	n/a	n/a	n/a	0	0		NM_002758	MAP2K6	1	1	MAP2K6
chr17:67577767-67578091	-99.26	-12.51	325		Enhancer		INTERGENIC	n/a	n/a	n/a	0	0		NM_002758	MAP2K6	1	1	MAP2K6
chr17:70020749-70020841	-20.28	-6.08	93		Enhancer		INTERGENIC	n/a	n/a	n/a	0	0		NM_000346	SOX9	1	1	SOX9
chr17:70026502-70026621	-33.75	-6.16	120		Enhancer		INTERGENIC	n/a	n/a	n/a	0	0		NM_000346	SOX9	1	1	SOX9
chr17:73291737-73292096	-63.02	-15.16	360		SE		INTERGENIC	n/a	n/a	n/a	0	0		NM_001126121	SLC25A19	1	1	SLC25A19
chr17:73293610-73293758	-53.43	-12.36	149		SE		INTERGENIC	n/a	n/a	n/a	0	0		NM_001126121	SLC25A19	1	1	SLC25A19
chr17:74994242-74994389	-82.92	-10.29	148		Enhancer		INTERGENIC	n/a	n/a	n/a	0	0		NM_001204408	SEC14L1	1	1	SEC14L1
chr18:3401984-3402096	-23.73	-7.07	113		Enhancer		INTERGENIC	n/a	n/a	n/a	0	0		NM_174886	TGIF1	1	1	TGIF1
chr18:21550603-21550741	-26.95	-7.26	139		Enhancer		INTERGENIC	n/a	n/a	n/a	0	0		NM_153211	TTC39C	1	1	TTC39C
chr18:30383259-30383299	-45.91	-9.46	41		Enhancer		INTERGENIC	n/a	n/a	n/a	0	0		NM_020805	KLHL14	1	1	KLHL14
chr18:30383628-30383833	-45.91	-9.26	206		Enhancer		INTERGENIC	n/a	n/a	n/a	0	0		NM_020805	KLHL14	1	1	KLHL14
chr18:30448535-30448660	-53.98	-6.77	126		Enhancer		INTERGENIC	n/a	n/a	n/a	0	0		NM_020805	KLHL14	1	1	KLHL14
chr18:30503061-30503231	-32.27	-12.58	171		Enhancer		INTERGENIC	n/a	n/a	n/a	0	0		NM_020805	KLHL14	1	1	KLHL14
chr18:32992499-32992652	-38.26	-6	154		Enhancer		INTERGENIC	n/a	n/a	n/a	0	0		NM_145756	ZNF396	1	1	ZNF396
chr18:33047717-33047964	-71.76	-5.79	248		Enhancer		INTERGENIC	n/a	n/a	n/a	0	0		NM_001098817	INO80C	1	1	INO80C
chr18:42088005-42088246	-1000	-12.16	242		Enhancer		INTERGENIC	n/a	n/a	n/a	0	0		NM_001130110	SETBP1	1	1	SETBP1
chr18:47841963-47842101	-33.2	-9.46	139		Enhancer		INTERGENIC	n/a	n/a	n/a	0	0		NM_001101654	CXXC1	1	1	CXXC1
chr18:55682373-55682572	-55.69	-11.04	200		Enhancer		INTERGENIC	n/a	n/a	n/a	0	0		NM_001144967	NEDD4L	1	1	NEDD4L
chr18:56325422-56325701	-62.25	-16.36	280		Enhancer		INTERGENIC	n/a	n/a	n/a	0	0		NM_006785	MALT1	1	1	MALT1
chr18:56329497-56329677	-34.79	-8.04	181		Enhancer		INTERGENIC	n/a	n/a	n/a	0	0		NM_006785	MALT1	1	1	MALT1
chr18:57571546-57571837	-53.68	-8.95	292		Enhancer		INTERGENIC	n/a	n/a	n/a	0	0		NM_021127	PMAIP1	1	1	PMAIP1
chr18:57572114-57572320	-53.68	-12.22	207		Enhancer		INTERGENIC	n/a	n/a	n/a	0	0		NM_021127	PMAIP1	1	1	PMAIP1
chr18:57628522-57628636	-24.59	-6.96	115		Enhancer		INTERGENIC	n/a	n/a	n/a	0	0		NM_021127	PMAIP1	1	1	PMAIP1
chr18:74863711-74863807	-25.59	-7.09	97		Enhancer		INTERGENIC	n/a	n/a	n/a	0	0		NM_001025100	MBP	1	1	MBP
chr18:77385271-77385459	-89.3	-13.81	189		Enhancer		INTERGENIC	n/a	n/a	n/a	0	0		NM_004715	CTDP1	1	1	CTDP1
chr19:1661240-1661349	-15.27	-7.68	110		Enhancer		INTERGENIC	n/a	n/a	n/a	0	0		NM_003200	TCF3	1	1	TCF3
chr19:2710572-2710782	-38.08	-16.35	211		Enhancer		INTERGENIC	n/a	n/a	n/a	0	0		NM_052847	GNG7	1	1	GNG7
chr19:7410510-7410693	-49.81	-8.43	184		SE		INTERGENIC	n/a	n/a	n/a	0	0		NM_015318	ARHGEF18	1	1	ARHGEF18
chr19:7410885-7410982	-49.81	-6.59	98		SE		INTERGENIC	n/a	n/a	n/a	0	0		NM_015318	ARHGEF18	1	1	ARHGEF18
chr19:7413630-7414043	-122.62	-13.2	414		SE		INTERGENIC	n/a	n/a	n/a	0	0		NM_015318	ARHGEF18	1	1	ARHGEF18
chr19:8260062-8260405	-92.3	-19.2	344		SE		INTERGENIC	n/a	n/a	n/a	0	0		NM_024552	CERS4	1	1	CERS4
chr19:8334129-8334169	-25.95	-7.16	41		Enhancer		INTERGENIC	n/a	n/a	n/a	0	0		NM_001165895	CD320	1	1	CD320
chr19:10349983-10350390	-67.03	-18.11	408		SE		INTERGENIC	n/a	n/a	n/a	0	0		NM_004230	S1PR2	1	1	S1PR2
chr19:10353465-10353815	-116.52	-17.74	351		SE		INTERGENIC	n/a	n/a	n/a	0	0		NM_015956	MRPL4	1	1	MRPL4
chr19:10356139-10356308	-33.36	-8.26	170		SE		INTERGENIC	n/a	n/a	n/a	0	0		NM_015956	MRPL4	1	1	MRPL4
chr19:10357312-10357430	-24.84	-6.81	119		SE		INTERGENIC	n/a	n/a	n/a	0	0		NM_015956	MRPL4	1	1	MRPL4
chr19:11694909-11695012	-40.47	-8.22	104		Enhancer		INTERGENIC	n/a	n/a	n/a	0	0		NM_001111035	ACP5	1	1	ACP5
chr19:14688217-14688397	-44.27	-8.36	181		Enhancer		INTERGENIC	n/a	n/a	n/a	0	0		NM_004146	NDUFB7	1	1	NDUFB7
chr19:15444732-15445031	-70.58	-7.1	300		Enhancer		INTERGENIC	n/a	n/a	n/a	0	0		NM_005858	AKAP8	1	1	AKAP8
chr19:16370639-16370978	-89.63	-16.28	340		Enhancer		INTERGENIC	n/a	n/a	n/a	0	0		NM_001130524	AP1M1	1	1	AP1M1
chr19:16413190-16413422	-24.58	-9.63	233		Enhancer		INTERGENIC	n/a	n/a	n/a	0	0		NM_016270	KLF2	1	1	KLF2
chr19:17850115-17850225	-27.47	-5.33	111		Enhancer		INTERGENIC	n/a	n/a	n/a	0	0		NM_001161357	FCHO1	1	1	FCHO1
chr19:17961489-17961592	-27.89	-8.52	104		Enhancer		INTERGENIC	n/a	n/a	n/a	0	0		NM_000215	JAK3	1	1	JAK3
chr19:20346043-20346311	-40.56	-9.24	269		Enhancer		INTERGENIC	n/a	n/a	n/a	0	0		NM_052852	ZNF486	1	1	ZNF486
chr19:36618886-36619102	-34.93	-11.24	217		Enhancer		INTERGENIC	n/a	n/a	n/a	0	0		NM_001003962	CAPNS1	1	1	CAPNS1
chr19:41832276-41832541	-39.39	-6.63	266		Enhancer		INTERGENIC	n/a	n/a	n/a	0	0		NM_052848	CCDC97	1	1	CCDC97
chr19:41833381-41833523	-18.42	-6.41	143		Enhancer		INTERGENIC	n/a	n/a	n/a	0	0		NM_052848	CCDC97	1	1	CCDC97
chr19:42375745-42375884	-109.5	-9.75	140		Enhancer		INTERGENIC	n/a	n/a	n/a	0	0		NM_001783	CD79A	1	1	CD79A
chr19:47222535-47222669	-72.75	-5.68	135		Enhancer		INTERGENIC	n/a	n/a	n/a	0	0		NM_001079880	PRKD2	1	1	PRKD2
chr19:48021561-48021697	-80.77	-8.6	137		Enhancer		INTERGENIC	n/a	n/a	n/a	0	0		NM_003827	NAPA	1	1	NAPA
chr19:48690073-48690216	-25.36	-5.28	144		Enhancer		INTERGENIC	n/a	n/a	n/a	0	0		NM_000234	LIG1	1	1	LIG1
chr19:48763251-48763461	-21.2	-7.58	211		Enhancer		INTERGENIC	n/a	n/a	n/a	0	0		NM_001184902	CARD8	1	1	CARD8
chr19:56116779-56116863	-20.28	-13.28	85		Enhancer		INTERGENIC	n/a	n/a	n/a	0	0		NM_153219	ZNF524	1	1	ZNF524
chr19:56592186-56592301	-45.17	-6.37	116		Enhancer		INTERGENIC	n/a	n/a	n/a	0	0		NM_001002836	ZNF787	1	1	ZNF787
chr19:56826451-56826716	-26.44	-16.05	266		Enhancer		INTERGENIC	n/a	n/a	n/a	0	0		NR_003127	ZNF542P	1	1	ZNF542P
chr19:57781335-57781472	-93.77	-7.79	138		Enhancer		INTERGENIC	n/a	n/a	n/a	0	0		NM_006635	ZNF460	1	1	ZNF460
chr20:1415634-1415752	-29.34	-6.95	119		Enhancer		INTERGENIC	n/a	n/a	n/a	0	0		NM_001206736	NSFL1C	1	1	NSFL1C
chr20:1831148-1831321	-83.1	-10.2	174		Enhancer		INTERGENIC	n/a	n/a	n/a	0	0		NM_001040022	SIRPA	1	1	SIRPA
chr20:5655011-5655275	-98.33	-31.78	265		Enhancer		INTERGENIC	n/a	n/a	n/a	0	0		NM_019593	GPCPD1	1	1	GPCPD1
chr20:5656018-5656370	-52.7	-19.99	353		Enhancer		INTERGENIC	n/a	n/a	n/a	0	0		NM_019593	GPCPD1	1	1	GPCPD1
chr20:16139503-16139636	-36.05	-5.9	134		Enhancer		INTERGENIC	n/a	n/a	n/a	0	0		NM_001199865	KIF16B	1	1	KIF16B
chr20:17837000-17837155	-107.61	-8.12	156		Enhancer		INTERGENIC	n/a	n/a	n/a	0	0		NR_003045	SNORD17	1	1	SNORD17
chr20:17884679-17884880	-32.81	-12.34	202		Enhancer		INTERGENIC	n/a	n/a	n/a	0	0		NR_003045	SNORD17	1	1	SNORD17
chr20:18782774-18783194	-19.03	-18.45	421		Enhancer		INTERGENIC	n/a	n/a	n/a	0	0		NR_026883	LINC00652	1	1	LINC00652
chr20:19801323-19801422	-54.77	-7.05	100		Enhancer		INTERGENIC	n/a	n/a	n/a	0	0		NM_001242581	RIN2	1	1	RIN2
chr20:19804683-19805002	-1000	-14.03	320		Enhancer		INTERGENIC	n/a	n/a	n/a	0	0		NM_001242581	RIN2	1	1	RIN2
chr20:19808530-19808698	-79.33	-10.15	169		Enhancer		INTERGENIC	n/a	n/a	n/a	0	0		NM_001242581	RIN2	1	1	RIN2
chr20:19808886-19809165	-79.33	-13.31	280		Enhancer		INTERGENIC	n/a	n/a	n/a	0	0		NM_001242581	RIN2	1	1	RIN2
chr20:30628201-30628368	-57.12	-11.62	168		Enhancer		INTERGENIC	n/a	n/a	n/a	0	0		NM_001172129	HCK	1	1	HCK
chr20:35903594-35903709	-24.14	-7.85	116		Enhancer		INTERGENIC	n/a	n/a	n/a	0	0		NM_001003897	MANBAL	1	1	MANBAL
chr20:39569756-39570047	-81.51	-10.57	292		Enhancer		INTERGENIC	n/a	n/a	n/a	0	0		NM_003286	TOP1	1	1	TOP1
chr20:39640330-39640826	-120.15	-10.49	497		Enhancer		INTERGENIC	n/a	n/a	n/a	0	0		NM_003286	TOP1	1	1	TOP1
chr20:42286168-42286282	-15.19	-55.88	115		Enhancer		INTERGENIC	n/a	n/a	n/a	0	0		NM_001278610	MYBL2	1	1	MYBL2
chr20:46041070-46041175	-37.98	-7.74	106		SE		INTERGENIC	n/a	n/a	n/a	0	0		NM_001281769	ZMYND8	1	1	ZMYND8
chr20:46041499-46041595	-37.98	-8.34	97		SE		INTERGENIC	n/a	n/a	n/a	0	0		NM_001281769	ZMYND8	1	1	ZMYND8
chr20:46044129-46044431	-53.48	-14.39	303		SE		INTERGENIC	n/a	n/a	n/a	0	0		NM_001281769	ZMYND8	1	1	ZMYND8
chr20:48419145-48419237	-21.38	-6.24	93		Enhancer		INTERGENIC	n/a	n/a	n/a	0	0		NM_001260491	SLC9A8	1	1	SLC9A8
chr20:55860165-55860220	-13.79	-8.09	56		Enhancer		INTERGENIC	n/a	n/a	n/a	0	0		NM_001719	BMP7	1	1	BMP7
chr20:56008052-56008235	-67.88	-7.97	184		Enhancer		INTERGENIC	n/a	n/a	n/a	0	0		NM_001291780	RBM38	1	1	RBM38
chr20:56025510-56025742	-68.47	-11.01	233		Enhancer		INTERGENIC	n/a	n/a	n/a	0	0		NM_001291780	RBM38	1	1	RBM38
chr21:26670938-26671330	-80.77	-24.46	393		Enhancer		INTERGENIC	n/a	n/a	n/a	0	0		NR_024027	LINC00158	1	1	LINC00158
chr21:35392272-35392820	-111.95	-13.37	549		Enhancer		INTERGENIC	n/a	n/a	n/a	0	0		NM_006933	SLC5A3	1	1	SLC5A3
chr21:36561806-36562010	-50.95	-9.52	205		Enhancer		INTERGENIC	n/a	n/a	n/a	0	0		NM_001754	RUNX1	1	1	RUNX1
chr21:36599741-36600053	-43.36	-7.39	313		Enhancer		INTERGENIC	n/a	n/a	n/a	0	0		NM_001754	RUNX1	1	1	RUNX1
chr21:36600226-36600395	-43.36	-8.91	170		Enhancer		INTERGENIC	n/a	n/a	n/a	0	0		NM_001754	RUNX1	1	1	RUNX1
chr21:43881087-43881178	-1000	-10.49	92		Enhancer		INTERGENIC	n/a	n/a	n/a	0	0		NM_001286506	RSPH1	1	1	RSPH1
chr21:44466475-44466611	-76.66	-6.73	137		Enhancer		INTERGENIC	n/a	n/a	n/a	0	0		NM_000071	CBS	1	1	CBS
chr21:45663894-45664212	-74.17	-21.19	319		SE		INTERGENIC	n/a	n/a	n/a	0	0		NM_001283050	ICOSLG	1	1	ICOSLG
chr21:45665893-45666062	-74.17	-8.09	170		SE		INTERGENIC	n/a	n/a	n/a	0	0		NM_001283050	ICOSLG	1	1	ICOSLG
chr21:46351107-46351387	-95.12	-19.18	281		Enhancer		INTERGENIC	n/a	n/a	n/a	0	0		NM_001127491	ITGB2	1	1	ITGB2
chr22:18259953-18260059	-28.74	-8.82	107		Enhancer		INTERGENIC	n/a	n/a	n/a	0	0		NM_001244567	BID	1	1	BID
chr22:22522159-22522606	-45.71	-20.19	448		SE		INTERGENIC	n/a	n/a	n/a	0	0		NM_007128	VPREB1	1	1	VPREB1
chr22:23376920-23377475	-105.92	-13.95	556		Enhancer		INTERGENIC	n/a	n/a	n/a	0	0		NM_002073	GNAZ	1	1	GNAZ
chr22:23378258-23378463	-105.92	-20.77	206		Enhancer		INTERGENIC	n/a	n/a	n/a	0	0		NM_002073	GNAZ	1	1	GNAZ
chr22:29188168-29188284	-31.09	-5.86	117		Enhancer		INTERGENIC	n/a	n/a	n/a	0	0		NM_001079539	XBP1	1	1	XBP1
chr22:39842972-39843304	-100.47	-20.61	333		Enhancer		INTERGENIC	n/a	n/a	n/a	0	0		NM_002409	MGAT3	1	1	MGAT3
chr22:42332260-42332545	-51.69	-14.1	286		SE		INTERGENIC	n/a	n/a	n/a	0	0		NM_001110215	CENPM	1	1	CENPM
chr22:43061237-43061440	-76.13	-10.15	204		Enhancer		INTERGENIC	n/a	n/a	n/a	0	0		NM_000398	CYB5R3	1	1	CYB5R3
chr22:50324791-50324951	-103.93	-12.34	161		Enhancer		INTERGENIC	n/a	n/a	n/a	0	0		NM_001135101	CRELD2	1	1	CRELD2
chr22:50772532-50772624	-42.11	-6.29	93		Enhancer		INTERGENIC	n/a	n/a	n/a	0	0		NM_001001794	DENND6B	1	1	DENND6B
chr22:50772906-50773175	-42.11	-9.41	270		Enhancer		INTERGENIC	n/a	n/a	n/a	0	0		NM_001001794	DENND6B	1	1	DENND6B
chr22:51060143-51060276	-22.01	-6.26	134		Enhancer		INTERGENIC	n/a	n/a	n/a	0	0		NM_000487	ARSA	1	1	ARSA
chrX:12996193-12996523	-54.11	-9.11	331		SE		INTERGENIC	n/a	n/a	n/a	0	0		NM_021109	TMSB4X	1	1	TMSB4X
chrX:13689916-13690072	-40.96	-8.09	157		Enhancer		INTERGENIC	n/a	n/a	n/a	0	0		NM_001195328	RAB9A	1	1	RAB9A
chrX:14964939-14965088	-29.64	-6.68	150		Enhancer		INTERGENIC	n/a	n/a	n/a	0	0		NM_001177475	MOSPD2	1	1	MOSPD2
chrX:23791806-23791918	-19.07	-8.76	113		Enhancer		INTERGENIC	n/a	n/a	n/a	0	0		NM_002970	SAT1	1	1	SAT1
chrX:37677373-37677528	-37.15	-9.52	156		SE		INTERGENIC	n/a	n/a	n/a	0	0		NM_006520	DYNLT3	1	1	DYNLT3
chrX:52964016-52964376	-52.83	-20.63	361		Enhancer		INTERGENIC	n/a	n/a	n/a	0	0		NM_001099684	FAM156B	1	1	FAM156B
chrX:106917424-106917489	-26.29	-7.33	66		Enhancer		INTERGENIC	n/a	n/a	n/a	0	0		NM_001015881	TSC22D3	1	1	TSC22D3
chrX:117852063-117852232	-25.79	-5.78	170		Enhancer		INTERGENIC	n/a	n/a	n/a	0	0		NM_001560	IL13RA1	1	1	IL13RA1
chrX:117852887-117852987	-66.36	-7.38	101		Enhancer		INTERGENIC	n/a	n/a	n/a	0	0		NM_001560	IL13RA1	1	1	IL13RA1
chrX:147540986-147541174	-54.53	-10.28	189		Enhancer		INTERGENIC	n/a	n/a	n/a	0	0		NM_001169122	AFF2	1	1	AFF2
chr1:1590634-1590888	-33.45	-68.33	255		Enhancer		INTRAGENIC	NM_033487	CDK11B	65098	1	1		NR_002946	MMP23A	1	1	CDK11B
chr1:1710303-1710630	-80.18	-15.89	328		SE		TSS-proximal	NM_001198993	NADK	-169	1	1		NM_001198993	NADK	1	1	NADK
chr1:6687282-6687364	-24.66	-5.81	83		Enhancer		INTRAGENIC	NM_138350	THAP3	2113	1	1		NM_001195752	THAP3	1	1	THAP3
chr1:9777759-9777866	-18.56	-8.33	108		Enhancer		INTRAGENIC	NM_005026	PIK3CD	66022	1	1		NR_027045	PIK3CD-AS1	1	0	PIK3CD
chr1:11287519-11287694	-27.33	-14.03	176		Enhancer		INTRAGENIC	NM_004958	MTOR	35002	1	1		NM_004958	MTOR	1	1	MTOR
chr1:11289111-11289301	-47.61	-17.48	191		Enhancer		INTRAGENIC	NM_004958	MTOR	33402	1	1		NM_004958	MTOR	1	1	MTOR
chr1:11875101-11875413	-33.23	-10.38	313		Enhancer		INTRAGENIC	NM_001256959	CLCN6	9104	1	1		NM_005957	MTHFR	1	1	CLCN6
chr1:14057203-14057683	-67.96	-14.62	481		SE		INTRAGENIC	NM_015866	PRDM2	26093	1	1		NM_001007257	PRDM2	1	1	PRDM2
chr1:16023570-16023686	-35.35	-9.18	117		Enhancer		INTRAGENIC	NM_015164	PLEKHM2	12801	1	1		NM_015164	PLEKHM2	1	1	PLEKHM2
chr1:24214973-24215099	-48.35	-5.78	127		Enhancer		INTRAGENIC	NM_001841	CNR2	24781	1	1		NM_000147	FUCA1	1	1	CNR2
chr1:24239671-24240046	-146.72	-12.44	376		SE		TSS-proximal	NM_001841	CNR2	-41	1	1		NM_001841	CNR2	1	1	CNR2
chr1:25075127-25075235	-52.5	-8.32	109		SE		INTRAGENIC	NM_013943	CLIC4	3421	1	1		NM_013943	CLIC4	1	1	CLIC4
chr1:25075436-25075516	-52.5	-8.32	81		SE		INTRAGENIC	NM_013943	CLIC4	3716	1	1		NM_013943	CLIC4	1	1	CLIC4
chr1:25255690-25255770	-24.88	-7.41	81		Enhancer		INTRAGENIC	NM_004350	RUNX3	1040	1	1		NM_004350	RUNX3	1	1	RUNX3
chr1:25255880-25255988	-24.88	-6.52	109		Enhancer		TSS-proximal	NM_004350	RUNX3	836	1	1		NM_004350	RUNX3	1	1	RUNX3
chr1:26613905-26614189	-109.94	-12.22	285		SE		INTRAGENIC	NM_001077262	UBXN11	19148	1	1		NM_031286	SH3BGRL3	1	1	UBXN11
chr1:26615544-26615900	-1000	-14.23	357		SE		INTRAGENIC	NM_001077262	UBXN11	17473	1	1		NM_031286	SH3BGRL3	1	1	UBXN11
chr1:26616356-26616488	-1000	-6.25	133		SE		INTRAGENIC	NM_001077262	UBXN11	16773	1	1		NM_031286	SH3BGRL3	1	1	UBXN11
chr1:27070583-27070933	-57.41	-42.28	351		Enhancer		INTRAGENIC	NM_139135	ARID1A	48236	1	1		NM_017837	PIGV	1	1	ARID1A
chr1:28218083-28218266	-41.73	-10.24	184		Enhancer		INTRAGENIC	NM_002946	RPA2	23134	1	1		NM_001039477	THEMIS2	1	1	RPA2
chr1:31821466-31821605	-50.47	-6.72	140		Enhancer		INTRAGENIC	NM_001282572	ZCCHC17	51706	1	1		NM_004102	FABP3	1	1	ZCCHC17
chr1:31896482-31896610	-57.98	-8.3	129		Enhancer		INTRAGENIC	NM_018565	SERINC2	9886	1	1		NM_001199039	SERINC2	1	1	SERINC2
chr1:33127155-33127294	-41.74	-6.73	140		SE		INTRAGENIC	NM_001135256	RBBP4	10265	1	1		NM_001135256	RBBP4	1	1	RBBP4
chr1:33426555-33426687	-48.19	-9.81	133		Enhancer		INTRAGENIC	NM_001127361	RNF19B	3793	1	1		NM_001127361	RNF19B	1	1	RNF19B
chr1:36722657-36722842	-37.99	-7.92	186		Enhancer		INTRAGENIC	NM_005119	THRAP3	32732	1	1		NM_005119	THRAP3	1	1	THRAP3
chr1:37942981-37943105	-61.57	-7.02	125		Enhancer		INTRAGENIC	NM_025079	ZC3H12A	2924	1	1		NM_025079	ZC3H12A	1	1	ZC3H12A
chr1:40530634-40530781	-42.68	-13.99	148		Enhancer		INTRAGENIC	NM_006367	CAP1	24452	1	1		NM_001105530	CAP1	1	1	CAP1
chr1:42107139-42107391	-54.03	-15.86	253		Enhancer		INTRAGENIC	NM_001127714	HIVEP3	277113	1	1		NM_001302269	EDN2	0	0	HIVEP3
chr1:42217031-42217262	-67.87	-15.95	232		Enhancer		INTRAGENIC	NM_001127714	HIVEP3	167232	1	1		NM_001127714	HIVEP3	1	1	HIVEP3
chr1:43705251-43705457	-36.83	-7.74	207		Enhancer		INTRAGENIC	NM_001195831	CFAP57	67353	1	1		NM_144626	TMEM125	1	0	CFAP57
chr1:46306435-46306695	-70.63	-16.03	261		SE		INTRAGENIC	NM_015112	MAST2	37280	1	1		NM_015112	MAST2	1	1	MAST2
chr1:46509313-46509525	-84.4	-11.38	213		Enhancer		INTRAGENIC	NM_003629	PIK3R3	88961	1	1		NM_003629	PIK3R3	1	1	PIK3R3
chr1:51983022-51983218	-83.26	-11.47	197		SE		INTRAGENIC	NM_001981	EPS15	1875	1	1		NM_001981	EPS15	1	1	EPS15
chr1:54300520-54300853	-55.97	-20.1	334		SE		INTRAGENIC	NR_033142	NDC1	3539	1	1		NM_001168551	NDC1	1	1	NDC1
chr1:54304169-54304289	-17.96	-56.98	121		SE		TSS-proximal	NR_033142	NDC1	-4	1	1		NM_001168551	NDC1	1	1	NDC1
chr1:54328282-54328444	-53.3	-11.79	163		Enhancer		INTRAGENIC	NM_018982	YIPF1	27124	1	1		NM_001168551	NDC1	1	1	YIPF1
chr1:54842368-54842488	-26.27	-9.61	121		Enhancer		INTRAGENIC	NM_018070	SSBP3	29640	1	1		NM_001009955	SSBP3	1	1	SSBP3
chr1:65329842-65330077	-58.47	-13.81	236		Enhancer		INTRAGENIC	NM_002227	JAK1	102228	1	1		NM_002227	JAK1	1	1	JAK1
chr1:75804955-75805118	-18.66	-7.68	164		Enhancer		INTRAGENIC	NM_152697	SLC44A5	271763	1	1		NM_001256114	LHX8	1	0	SLC44A5
chr1:76192627-76192796	-28.24	-8.04	170		Enhancer		INTRAGENIC	NM_001286044	ACADM	2679	1	1		NM_000016	ACADM	1	1	ACADM
chr1:93544598-93545056	-35.74	-63.91	459		Enhancer		TSS-proximal	NM_001164393	MTF2	35	1	1		NM_001164391	MTF2	1	1	MTF2
chr1:93546554-93546736	-20.35	-12.13	183		Enhancer		INTRAGENIC	NM_001164393	MTF2	1853	1	1		NM_001164391	MTF2	1	1	MTF2
chr1:94215176-94215302	-39.78	-7.7	127		Enhancer		INTRAGENIC	NM_001261408	BCAR3	97467	1	1		NM_003567	BCAR3	1	1	BCAR3
chr1:107902223-107902558	-47.67	-14.94	336		Enhancer		INTRAGENIC	NM_014917	NTNG1	219645	1	1		NM_014917	NTNG1	1	1	NTNG1
chr1:107977155-107977272	-23.78	-10.01	118		Enhancer		INTRAGENIC	NM_014917	NTNG1	294468	1	1		NM_001079874	VAV3	1	1	NTNG1
chr1:108346885-108347063	-30.64	-21.31	179		Enhancer		INTRAGENIC	NM_006113	VAV3	160571	1	1		NM_001079874	VAV3	1	1	VAV3
chr1:108440166-108440373	-47.1	-12.76	208		Enhancer		INTRAGENIC	NM_006113	VAV3	67276	1	1		NR_046653	VAV3-AS1	1	0	VAV3
chr1:108442864-108443014	-54.6	-8.8	151		Enhancer		INTRAGENIC	NM_006113	VAV3	64606	1	1		NR_046653	VAV3-AS1	1	0	VAV3
chr1:109102356-109102543	-29.1	-9.28	188		Enhancer		TSS-proximal	NM_001010883	FAM102B	-522	1	1		NM_001010883	FAM102B	1	1	FAM102B
chr1:110927118-110927437	-1000	-14.8	320		Enhancer		INTRAGENIC	NM_001201548	SLC16A4	6427	1	1		NM_001201546	SLC16A4	1	1	SLC16A4
chr1:110927792-110927963	-1000	-11.7	172		Enhancer		INTRAGENIC	NM_001201548	SLC16A4	5827	1	1		NM_001201546	SLC16A4	1	1	SLC16A4
chr1:111215378-111215459	-29.8	-7.03	82		Enhancer		TSS-proximal	NR_109845	KCNA3	658	1	1		NR_109845	KCNA3	1	1	KCNA3
chr1:111670923-111671219	-52.18	-15.61	297		Enhancer		INTRAGENIC	NM_178454	DRAM2	11767	1	1		NM_001007794	CEPT1	1	1	DRAM2
chr1:113164879-113165032	-24.06	-10.06	154		SE		INTRAGENIC	NM_006135	CAPZA1	2880	1	1		NM_006135	CAPZA1	1	1	CAPZA1
chr1:147930578-147930810	-46.86	-17.61	233		Enhancer		INTRAGENIC	NR_102405	NBPF8	416235	1	1		NM_001143883	PPIAL4B	1	0	NBPF8
chr1:147994329-147994412	-24.9	-5.57	84		Enhancer		INTRAGENIC	NR_102405	NBPF8	352559	1	1		NM_001143883	PPIAL4B	1	0	NBPF8
chr1:148221822-148221996	-59.15	-13.55	175		Enhancer		INTRAGENIC	NR_102405	NBPF8	125020	1	1		NM_001144032	PPIAL4E	1	0	NBPF8
chr1:148241551-148241666	-49.33	-11.88	116		Enhancer		INTRAGENIC	NR_102405	NBPF8	105321	1	1		NM_001144032	PPIAL4E	1	0	NBPF8
chr1:155057350-155057540	-30.64	-10.09	191		Enhancer		INTRAGENIC	NM_004952	EFNA3	6097	1	1		NM_004952	EFNA3	1	1	EFNA3
chr1:156127367-156127586	-65.14	-12.45	220		Enhancer		INTRAGENIC	NM_001193302	SEMA4A	4107	1	1		NM_001193302	SEMA4A	1	1	SEMA4A
chr1:160490956-160491052	-69.09	-9.14	97		Enhancer		INTRAGENIC	NM_001184716	SLAMF6	2048	1	1		NM_001184714	SLAMF6	1	1	SLAMF6
chr1:160492060-160492181	-29.75	-6.83	122		Enhancer		TSS-proximal	NM_001184716	SLAMF6	932	1	1		NM_001184714	SLAMF6	1	1	SLAMF6
chr1:160807462-160807532	-61.47	-8.04	71		Enhancer		INTRAGENIC	NM_001166664	CD244	25195	1	1		NM_001166663	CD244	1	1	CD244
chr1:165723274-165723486	-31.68	-12.71	213		Enhancer		INTRAGENIC	NM_001256164	TMCO1	14779	1	1		NM_001256164	TMCO1	1	1	TMCO1
chr1:167399894-167400052	-30.16	-5.88	159		Enhancer		INTRAGENIC	NM_000734	CD247	87874	1	1		NM_000734	CD247	1	1	CD247
chr1:167722464-167722540	-41.27	-10.05	77		Enhancer		INTRAGENIC	NM_001146191	MPZL1	31315	1	1		NM_001146191	MPZL1	1	1	MPZL1
chr1:174136869-174136954	-31.29	-7.9	86		SE		INTRAGENIC	NM_014857	RABGAP1L	8359	1	1		NM_014857	RABGAP1L	1	1	RABGAP1L
chr1:174242464-174242577	-27.6	-6.51	114		Enhancer		INTRAGENIC	NM_014857	RABGAP1L	113968	1	1		NM_014857	RABGAP1L	1	1	RABGAP1L
chr1:174245372-174245541	-27.89	-16.47	170		Enhancer		INTRAGENIC	NM_014857	RABGAP1L	116904	1	1		NM_014857	RABGAP1L	1	1	RABGAP1L
chr1:180821282-180821315	-19.49	-7.42	34		Enhancer		INTRAGENIC	NM_001135669	XPR1	220152	1	1		NM_020950	KIAA1614	1	1	XPR1
chr1:182620007-182620151	-37.06	-6.27	145		Enhancer		INTRAGENIC	NM_033345	RGS8	21988	1	1		NM_001102450	RGS8	1	1	RGS8
chr1:183450053-183450293	-26.15	-13	241		Enhancer		INTRAGENIC	NM_201568	SMG7	8667	1	1		NM_001174061	SMG7	1	1	SMG7
chr1:202453336-202453439	-29.51	-10.63	104		Enhancer		INTRAGENIC	NM_032103	PPP1R12B	21516	1	1		NM_032103	PPP1R12B	1	1	PPP1R12B
chr1:204430883-204430972	-81.19	-8.56	90		Enhancer		INTRAGENIC	NM_002646	PIK3C2B	28547	1	1		NM_002646	PIK3C2B	1	1	PIK3C2B
chr1:204490356-204490578	-75.17	-11.96	223		SE		INTRAGENIC	NM_001204172	MDM4	4960	1	1		NM_001204171	MDM4	1	1	MDM4
chr1:205091312-205091522	-30.13	-83.6	211		Enhancer		TSS-proximal	NM_001193273	RBBP5	-267	1	1		NM_001193272	RBBP5	1	1	RBBP5
chr1:205600226-205600459	-41.81	-9.32	234		Enhancer		INTRAGENIC	NM_021795	ELK4	1658	1	1		NM_001973	ELK4	1	1	ELK4
chr1:205763578-205763705	-17.11	-6.82	128		Enhancer		INTRAGENIC	NM_173854	SLC41A1	18520	1	1		NM_173854	SLC41A1	1	1	SLC41A1
chr1:207843698-207843939	-38.73	-10.89	242		Enhancer		INTRAGENIC	NM_175710	CR1L	25360	1	1		NM_175710	CR1L	1	1	CR1L
chr1:212967903-212968135	-50.11	-16.34	233		Enhancer		INTRAGENIC	NM_001146170	TATDN3	2849	1	1		NM_001042552	TATDN3	1	1	TATDN3
chr1:219362558-219362698	-21.95	-9.59	141		SE		INTRAGENIC	NM_001300772	LYPLAL1	14317	1	1		NM_001300772	LYPLAL1	1	1	LYPLAL1
chr1:220393273-220393587	-35.27	-6.3	315		SE		INTRAGENIC	NM_012414	RAB3GAP2	52413	1	1		NR_002994	SNORA36B	1	0	RAB3GAP2
chr1:220414440-220414591	-28.98	-8.14	152		Enhancer		INTRAGENIC	NM_012414	RAB3GAP2	31328	1	1		NR_001587	AURKAPS1	1	0	RAB3GAP2
chr1:222756498-222756641	-30.63	-9.21	144		Enhancer		INTRAGENIC	NM_005681	TAF1A	6706	1	1		NM_001201536	TAF1A	1	1	TAF1A
chr1:222905897-222906162	-49.6	-15.43	266		Enhancer		INTRAGENIC	NM_001288581	BROX	19366	1	1		NM_207468	FAM177B	1	1	BROX
chr1:224432933-224433096	-27.06	-8.4	164		Enhancer		INTRAGENIC	NM_001243146	NVL	84877	1	1		NM_003676	DEGS1	1	1	NVL
chr1:226435818-226435955	-42.01	-9.24	138		Enhancer		INTRAGENIC	NM_001270409	LIN9	61318	1	1		NM_001282402	MIXL1	1	1	LIN9
chr1:226438365-226438516	-23.09	-8.08	152		Enhancer		INTRAGENIC	NM_001270409	LIN9	58764	1	1		NM_001282402	MIXL1	1	1	LIN9
chr1:226558915-226559049	-63.74	-6.41	135		SE		INTRAGENIC	NM_001618	PARP1	36819	1	1		NM_001618	PARP1	1	1	PARP1
chr1:226927206-226927297	-31.48	-6.46	92		SE		TSS-proximal	NM_002221	ITPKB	-375	1	1		NM_002221	ITPKB	1	1	ITPKB
chr1:231558330-231558390	-18.43	-7.26	61		Enhancer		INTRAGENIC	NM_022051	EGLN1	2430	1	1		NM_022051	EGLN1	1	1	EGLN1
chr1:236320027-236320342	-86.77	-14.75	316		Enhancer		INTRAGENIC	NM_003272	GPR137B	14352	1	1		NM_003272	GPR137B	1	1	GPR137B
chr1:241715466-241715656	-48.88	-12	191		Enhancer		INTRAGENIC	NM_003679	KMO	20127	1	1		NM_003679	KMO	1	1	KMO
chr1:245971352-245971632	-42.77	-12.82	281		Enhancer		INTRAGENIC	NM_022743	SMYD3	609222	1	1		NM_022743	SMYD3	1	1	SMYD3
chr1:245974427-245974596	-37.62	-11.39	170		Enhancer		INTRAGENIC	NM_022743	SMYD3	606203	1	1		NM_022743	SMYD3	1	1	SMYD3
chr1:246743293-246743407	-24.89	-8.34	115		Enhancer		INTRAGENIC	NM_001139459	CNST	13711	1	1		NM_001139459	CNST	1	1	CNST
chr1:246823131-246823389	-61.37	-24.25	259		Enhancer		INTRAGENIC	NM_152609	CNST	93621	1	1		NM_016002	SCCPDH	1	1	CNST
chr2:9748645-9748748	-23.45	-13.53	104		Enhancer		INTRAGENIC	NM_006826	YWHAQ	22488	1	1		NM_006826	YWHAQ	1	1	YWHAQ
chr2:10522911-10523070	-94.45	-9.2	160		Enhancer		INTRAGENIC	NM_001258359	HPCAL1	14100	1	1		NM_001258359	HPCAL1	1	1	HPCAL1
chr2:11890690-11890760	-51.07	-7.29	71		SE		INTRAGENIC	NM_145693	LPIN1	4003	1	1		NM_145693	LPIN1	1	1	LPIN1
chr2:11893698-11894013	-96.25	-30.52	316		SE		INTRAGENIC	NM_145693	LPIN1	7133	1	1		NM_145693	LPIN1	1	1	LPIN1
chr2:11895901-11896058	-31.32	-6.98	158		SE		INTRAGENIC	NM_145693	LPIN1	9257	1	1		NM_145693	LPIN1	1	1	LPIN1
chr2:24437800-24438082	-38.98	-15.93	283		Enhancer		INTRAGENIC	NM_019595	ITSN2	145456	1	1		NM_001040710	FAM228A	1	0	ITSN2
chr2:24583460-24583496	-33.38	-5.32	37		SE		TSS-proximal	NM_147152	ITSN2	-81	1	1		NM_006277	ITSN2	1	1	ITSN2
chr2:25642614-25642832	-42.08	-13.75	219		Enhancer		INTRAGENIC	NM_001256308	DTNB	230368	1	1		NM_175629	DNMT3A	1	1	DTNB
chr2:25784744-25785014	-42.18	-14.68	271		Enhancer		INTRAGENIC	NM_001256308	DTNB	88212	1	1		NM_001256308	DTNB	1	1	DTNB
chr2:25786660-25786919	-36.78	-8.95	260		Enhancer		INTRAGENIC	NM_001256308	DTNB	86302	1	1		NM_001256308	DTNB	1	1	DTNB
chr2:27304123-27304416	-42.72	-35.2	294		Enhancer		INTRAGENIC	NM_007046	EMILIN1	2834	1	1		NM_007046	EMILIN1	1	1	EMILIN1
chr2:33722418-33722526	-30.89	-9.53	109		SE		INTRAGENIC	NM_001139488	RASGRP3	21151	1	1		NM_015376	RASGRP3	1	1	RASGRP3
chr2:33756048-33756223	-24.54	-9.83	176		SE		INTRAGENIC	NM_015376	RASGRP3	17193	1	1		NM_015376	RASGRP3	1	1	RASGRP3
chr2:37881013-37881146	-81.94	-9.63	134		Enhancer		INTRAGENIC	NM_006449	CDC42EP3	18263	1	1		NM_001270437	CDC42EP3	1	1	CDC42EP3
chr2:37882172-37882303	-29.28	-6.52	132		Enhancer		INTRAGENIC	NM_006449	CDC42EP3	17105	1	1		NM_001270437	CDC42EP3	1	1	CDC42EP3
chr2:46802040-46802239	-46.43	-9.43	200		SE		INTRAGENIC	NM_012249	RHOQ	32272	1	1		NM_012249	RHOQ	1	1	RHOQ
chr2:47210534-47210612	-80.15	-10.2	79		Enhancer		INTRAGENIC	NM_001288955	TTC7A	42260	1	1		NM_001171508	MCFD2	1	1	TTC7A
chr2:48060692-48060919	-19.61	-10.83	228		Enhancer		INTRAGENIC	NM_025133	FBXO11	55053	1	1		NM_001281494	MSH6	1	1	FBXO11
chr2:54982956-54983109	-50.2	-10.18	154		Enhancer		INTRAGENIC	NM_001039753	EML6	30883	1	1		NM_001039753	EML6	1	1	EML6
chr2:55010576-55010706	-27.35	-8.52	131		Enhancer		INTRAGENIC	NM_001039753	EML6	58492	1	1		NM_001039753	EML6	1	1	EML6
chr2:55015010-55015131	-15.11	-7.53	122		Enhancer		INTRAGENIC	NM_001039753	EML6	62921	1	1		NM_001039753	EML6	1	1	EML6
chr2:65550465-65550598	-73.96	-8.16	134		Enhancer		INTRAGENIC	NM_001128210	SPRED2	43400	1	1		NM_001128210	SPRED2	1	1	SPRED2
chr2:65648051-65648205	-55.36	-7.01	155		SE		INTRAGENIC	NM_181784	SPRED2	11528	1	1		NM_181784	SPRED2	1	1	SPRED2
chr2:68612732-68612907	-106.93	-13.82	176		Enhancer		INTRAGENIC	NM_002664	PLEK	20497	1	1		NM_002664	PLEK	1	1	PLEK
chr2:68614911-68614946	-61.95	-8.17	36		Enhancer		INTRAGENIC	NM_002664	PLEK	22606	1	1		NM_002664	PLEK	1	1	PLEK
chr2:97866722-97866879	-70.09	-8	158		Enhancer		INTRAGENIC	NM_001164315	ANKRD36	87567	1	1		NM_001164315	ANKRD36	1	1	ANKRD36
chr2:98611455-98611718	-55.84	-19.67	264		Enhancer		TSS-proximal	NM_015348	TMEM131	768	1	1		NM_015348	TMEM131	1	1	TMEM131
chr2:98612540-98612680	-21	-7.74	141		Enhancer		TSS-proximal	NM_015348	TMEM131	-256	1	1		NM_015348	TMEM131	1	1	TMEM131
chr2:100253814-100254062	-33.28	-9.93	249		Enhancer		INTRAGENIC	NM_001025108	AFF3	468107	1	1		NM_001037872	REV1	0	1	AFF3
chr2:106413722-106413914	-56.55	-10.46	193		SE		INTRAGENIC	NM_001004722	NCK2	52298	1	1		NM_001004722	NCK2	1	1	NCK2
chr2:106415129-106415389	-60.06	-17.81	261		SE		INTRAGENIC	NM_001004722	NCK2	53739	1	1		NM_001004720	NCK2	1	1	NCK2
chr2:109245976-109246117	-32.86	-7.19	142		SE		INTRAGENIC	NM_001193484	LIMS1	8344	1	1		NM_001193484	LIMS1	1	1	LIMS1
chr2:109248163-109248228	-50.84	-7.57	66		SE		INTRAGENIC	NM_001193484	LIMS1	10493	1	1		NM_001193484	LIMS1	1	1	LIMS1
chr2:109392916-109393321	-63.46	-28.33	406		Enhancer		INTRAGENIC	NM_006267	RANBP2	57181	1	1		NM_144978	CCDC138	1	1	RANBP2
chr2:111432906-111432946	-20.61	-7.22	41		Enhancer		INTRAGENIC	NM_001278617	BUB1	2758	1	1		NM_001278616	BUB1	1	1	BUB1
chr2:120113454-120113581	-26.07	-6.72	128		Enhancer		INTRAGENIC	NM_001017927	C2orf76	10741	1	1		NM_001017927	C2orf76	1	1	C2orf76
chr2:120934633-120934793	-26.95	-9.16	161		Enhancer		INTRAGENIC	NM_001184937	EPB41L5	164109	1	1		NM_024121	TMEM185B	1	1	EPB41L5
chr2:120934945-120935126	-26.95	-8.28	182		Enhancer		INTRAGENIC	NM_001184937	EPB41L5	164431	1	1		NM_024121	TMEM185B	1	1	EPB41L5
chr2:128390790-128390896	-35.18	-10.75	107		Enhancer		INTRAGENIC	NM_001080527	MYO7B	97465	1	1		NM_001161415	GPR17	1	0	MYO7B
chr2:128913655-128913832	-30.64	-11.26	178		SE		INTRAGENIC	NR_027671	UGGT1	64961	1	1		NR_027671	UGGT1	1	1	UGGT1
chr2:130915758-130915913	-66.16	-6.29	156		Enhancer		INTRAGENIC	NM_001171083	SMPD4	23495	1	1		NM_001258307	CCDC74B	1	0	SMPD4
chr2:135052115-135052440	-41.57	-18.4	326		SE		INTRAGENIC	NM_002410	MGAT5	40447	1	1		NM_002410	MGAT5	1	1	MGAT5
chr2:135701250-135701323	-20.81	-8.62	74		Enhancer		INTRAGENIC	NM_058241	CCNT2	24894	1	1		NM_001241	CCNT2	1	1	CCNT2
chr2:149877898-149878135	-38.47	-11.77	238		Enhancer		INTRAGENIC	NR_111932	KIF5C	73672	1	1		NM_177964	LYPD6B	0	1	KIF5C
chr2:158300525-158300648	-37.31	-6.88	124		SE		TSS-proximal	NM_004288	CYTIP	18	1	1		NM_004288	CYTIP	1	1	CYTIP
chr2:158301287-158301403	-22.78	-5.81	117		SE		TSS-proximal	NM_004288	CYTIP	-741	1	1		NM_004288	CYTIP	1	1	CYTIP
chr2:162027441-162027563	-24.91	-8.29	123		Enhancer		INTRAGENIC	NM_001199135	TANK	10563	1	1		NM_001199135	TANK	1	1	TANK
chr2:168898727-168898886	-26.36	-12.21	160		Enhancer		INTRAGENIC	NM_013233	STK39	205299	1	1		NM_013233	STK39	1	1	STK39
chr2:169458354-169458403	-21.45	-10.93	50		Enhancer		INTRAGENIC	NM_203463	CERS6	145619	1	1		NM_001256126	CERS6	1	1	CERS6
chr2:197076049-197076233	-34.28	-6.75	185		Enhancer		INTRAGENIC	NM_020760	HECW2	381194	1	1		NM_004226	STK17B	1	1	HECW2
chr2:197104938-197105273	-74.83	-21.02	336		SE		INTRAGENIC	NM_020760	HECW2	352230	1	1		NM_004226	STK17B	1	1	HECW2
chr2:197107054-197107198	-34.63	-8.88	145		SE		INTRAGENIC	NM_020760	HECW2	350209	1	1		NM_004226	STK17B	1	1	HECW2
chr2:197140459-197140569	-24.66	-7.41	111		SE		INTRAGENIC	NM_020760	HECW2	316821	1	1		NM_004226	STK17B	1	1	HECW2
chr2:198170219-198170334	-22.61	-7.4	116		SE		INTRAGENIC	NM_153697	ANKRD44	5245	1	1		NM_001195144	ANKRD44	1	1	ANKRD44
chr2:206571732-206571824	-38.95	-8.71	93		Enhancer		INTRAGENIC	NM_201264	NRP2	24554	1	1		NM_003872	NRP2	1	1	NRP2
chr2:211326338-211326484	-18.91	-7.98	147		Enhancer		INTRAGENIC	NM_001136574	LANCL1	15018	1	1		NM_001136574	LANCL1	1	1	LANCL1
chr2:213880593-213880734	-18.01	-8.54	142		Enhancer		INTRAGENIC	NM_016260	IKZF2	134395	1	1		NM_016260	IKZF2	1	1	IKZF2
chr2:213902417-213902577	-40.54	-6.7	161		Enhancer		INTRAGENIC	NM_016260	IKZF2	112561	1	1		NM_016260	IKZF2	1	1	IKZF2
chr2:214543683-214543842	-56.8	-6.97	160		Enhancer		INTRAGENIC	NR_047660	SPAG16	394659	1	1		NM_001025436	SPAG16	1	1	SPAG16
chr2:219341208-219341377	-64.08	-9.26	170		Enhancer		INTRAGENIC	NM_020935	USP37	91792	1	1		NM_007127	VIL1	1	1	USP37
chr2:220112553-220112702	-41.99	-5.85	150		Enhancer		INTRAGENIC	NR_026909	STK16	2426	1	1		NR_026909	STK16	1	1	STK16
chr2:222420009-222420144	-38.44	-5.7	136		Enhancer		INTRAGENIC	NM_004438	EPHA4	16934	1	1		NM_004438	EPHA4	1	1	EPHA4
chr2:223776987-223777178	-35.65	-11.25	192		Enhancer		INTRAGENIC	NM_203372	ACSL3	51350	1	1		NM_004457	ACSL3	1	1	ACSL3
chr2:225634075-225634195	-33.23	-5.48	121		Enhancer		INTRAGENIC	NM_001290263	DOCK10	177647	1	1		NM_001290263	DOCK10	1	1	DOCK10
chr2:225634310-225634473	-33.23	-5.35	164		Enhancer		INTRAGENIC	NM_001290263	DOCK10	177391	1	1		NM_001290263	DOCK10	1	1	DOCK10
chr2:227637414-227637735	-91.91	-23.17	322		Enhancer		INTRAGENIC	NM_005544	IRS1	25932	1	1		NM_005544	IRS1	1	1	IRS1
chr2:227707937-227708044	-20.57	-6.2	108		Enhancer		INTRAGENIC	NM_032276	RHBDD1	7319	1	1		NM_001167608	RHBDD1	1	1	RHBDD1
chr2:227770829-227771048	-41.51	-12.91	220		SE		INTRAGENIC	NM_032276	RHBDD1	70267	1	1		NM_001167608	RHBDD1	1	1	RHBDD1
chr2:227771358-227771475	-41.51	-9.6	118		SE		INTRAGENIC	NM_032276	RHBDD1	70745	1	1		NM_001167608	RHBDD1	1	1	RHBDD1
chr2:227773966-227774155	-37.94	-7.28	190		SE		INTRAGENIC	NM_032276	RHBDD1	73389	1	1		NM_001167608	RHBDD1	1	1	RHBDD1
chr2:233965318-233965635	-121.99	-13.23	318		SE		INTRAGENIC	NM_005541	INPP5D	40799	1	1		NM_001017915	INPP5D	1	1	INPP5D
chr2:238713078-238713233	-69.27	-9.41	156		Enhancer		INTRAGENIC	NM_001080504	RBM44	5767	1	1		NM_001080504	RBM44	1	1	RBM44
chr2:241523981-241524335	-51.56	-7.46	355		Enhancer		TSS-proximal	NM_023085	CAPN10	-1975	1	1		NM_023083	CAPN10	1	1	CAPN10
chr2:241524624-241524816	-51.56	-7.03	193		Enhancer		TSS-proximal	NM_023085	CAPN10	-1413	1	1		NM_023083	CAPN10	1	1	CAPN10
chr2:241980376-241980545	-60.22	-7.75	170		SE		INTRAGENIC	NM_001080437	SNED1	42205	1	1		NM_001080437	SNED1	1	1	SNED1
chr2:241981048-241981324	-33.31	-6.48	277		SE		INTRAGENIC	NM_001080437	SNED1	42931	1	1		NM_001080437	SNED1	1	1	SNED1
chr2:242050118-242050336	-47.98	-9.16	219		SE		INTRAGENIC	NM_001252119	PASK	38692	1	1		NM_182501	MTERF4	1	1	PASK
chr2:242050812-242051029	-47.98	-8.52	218		SE		INTRAGENIC	NM_001252119	PASK	37999	1	1		NM_182501	MTERF4	1	1	PASK
chr3:4544875-4545229	-112.78	-25.6	355		Enhancer		INTRAGENIC	NM_002222	ITPR1	10020	1	1		NM_001099952	ITPR1	1	1	ITPR1
chr3:9695645-9695770	-52.5	-7.45	126		Enhancer		INTRAGENIC	NM_022485	MTMR14	4590	1	1		NM_001077525	MTMR14	1	1	MTMR14
chr3:9791526-9791654	-49.52	-6.26	129		Enhancer		TSS-proximal	NM_016827	OGG1	-38	1	1		NM_002542	OGG1	1	1	OGG1
chr3:9793920-9794211	-53.43	-11.46	292		Enhancer		INTRAGENIC	NM_016827	OGG1	2437	1	1		NM_002542	OGG1	1	1	OGG1
chr3:9821502-9821975	-1000	-15.39	474		Enhancer		INTRAGENIC	NR_103488	TADA3	12957	1	1		NM_003656	CAMK1	1	1	TADA3
chr3:10268086-10268201	-22.69	-5.66	116		Enhancer		INTRAGENIC	NM_001570	IRAK2	61580	1	1		NM_014760	TATDN2	1	1	IRAK2
chr3:11643126-11643474	-51.25	-16.78	349		SE		INTRAGENIC	NM_001284391	VGLL4	2755	1	1		NM_001284391	VGLL4	1	1	VGLL4
chr3:13373710-13373959	-43.02	-10.68	250		Enhancer		INTRAGENIC	NM_024923	NUP210	87985	1	1		NM_024923	NUP210	1	1	NUP210
chr3:14473374-14473579	-51.69	-6.64	206		SE		INTRAGENIC	NM_001134368	SLC6A6	29400	1	1		NM_001134367	SLC6A6	1	1	SLC6A6
chr3:14473697-14473864	-51.69	-6.76	168		SE		INTRAGENIC	NM_001134368	SLC6A6	29704	1	1		NM_001134367	SLC6A6	1	1	SLC6A6
chr3:14732955-14733103	-26.66	-13.05	149		SE		INTRAGENIC	NM_001184957	C3orf20	16423	1	1		NM_001184957	C3orf20	1	1	C3orf20
chr3:19404027-19404098	-27.82	-6.97	72		Enhancer		INTRAGENIC	NM_144633	KCNH8	214045	1	1		NM_144633	KCNH8	1	1	KCNH8
chr3:20167582-20167682	-98.55	-7.27	101		Enhancer		INTRAGENIC	NM_003884	KAT2B	86108	1	1		NR_046723	SGOL1-AS1	1	0	KAT2B
chr3:27524731-27524857	-17.92	-6.35	127		Enhancer		INTRAGENIC	NM_001258379	SLC4A7	1117	1	1		NM_001258379	SLC4A7	1	1	SLC4A7
chr3:32480712-32480760	-30.38	-6.06	49		Enhancer		INTRAGENIC	NM_181472	CMTM7	47573	1	1		NM_138410	CMTM7	1	1	CMTM7
chr3:39127610-39127788	-49.11	-8.53	179		Enhancer		INTRAGENIC	NM_020839	WDR48	34192	1	1		NM_001105513	TTC21A	1	1	WDR48
chr3:42653839-42653984	-29.62	-9.9	146		Enhancer		INTRAGENIC	NM_005385	NKTR	11764	1	1		NM_001201572	SEC22C	1	1	NKTR
chr3:46969861-46970047	-73.25	-8.39	187		Enhancer		INTRAGENIC	NR_102269	CCDC12	48037	1	1		NM_001184744	PTH1R	1	0	CCDC12
chr3:47333269-47333433	-32.16	-7.32	165		Enhancer		INTRAGENIC	NM_025010	KLHL18	9021	1	1		NM_001134878	KIF9	1	1	KLHL18
chr3:56951797-56951960	-72.75	-6.23	164		Enhancer		TSS-proximal	NM_001289698	ARHGEF3	-1379	1	1		NM_001289698	ARHGEF3	1	1	ARHGEF3
chr3:62488702-62488871	-22.68	-17.04	170		Enhancer		INTRAGENIC	NM_183393	CADPS	372278	1	1		NM_018008	FEZF2	0	0	CADPS
chr3:67050500-67050672	-40.87	-15.3	173		Enhancer		INTRAGENIC	NM_032505	KBTBD8	1859	1	1		NM_032505	KBTBD8	1	1	KBTBD8
chr3:71441549-71441751	-25.68	-13.41	203		Enhancer		INTRAGENIC	NM_001244816	FOXP1	151058	1	1		NM_001244812	FOXP1	1	1	FOXP1
chr3:71471212-71471349	-28.85	-7.45	138		Enhancer		INTRAGENIC	NM_001244816	FOXP1	121428	1	1		NM_001244812	FOXP1	1	1	FOXP1
chr3:72806107-72806356	-65.22	-19.82	250		Enhancer		INTRAGENIC	NM_018130	SHQ1	91367	1	1		NM_018130	SHQ1	1	1	SHQ1
chr3:101510732-101511019	-52.11	-12.89	288		Enhancer		INTRAGENIC	NM_001134456	NXPE3	12589	1	1		NM_001134456	NXPE3	1	1	NXPE3
chr3:105088381-105088508	-37.08	-6.72	128		Enhancer		INTRAGENIC	NM_001243283	ALCAM	2887	1	1		NM_001243280	ALCAM	1	1	ALCAM
chr3:105104922-105105034	-30.28	-8.08	113		Enhancer		INTRAGENIC	NM_001243283	ALCAM	19421	1	1		NM_001243280	ALCAM	1	1	ALCAM
chr3:105581107-105581291	-30.17	-8.67	185		Enhancer		INTRAGENIC	NM_170662	CBLB	6688	1	1		NM_170662	CBLB	1	1	CBLB
chr3:111266533-111266767	-65.64	-10.41	235		Enhancer		INTRAGENIC	NM_005816	CD96	5724	1	1		NM_005816	CD96	1	1	CD96
chr3:111852006-111852222	-68.78	-11.14	217		SE		TSS-proximal	NM_001190260	GCSAM	38	1	1		NM_001190259	GCSAM	1	1	GCSAM
chr3:119041941-119042075	-58.77	-8.15	135		Enhancer		INTRAGENIC	NM_020754	ARHGAP31	28788	1	1		NM_020754	ARHGAP31	1	1	ARHGAP31
chr3:121722069-121722134	-53.85	-7	66		Enhancer		INTRAGENIC	NM_001199800	ILDR1	19026	1	1		NM_001199799	ILDR1	1	1	ILDR1
chr3:122414029-122414186	-39.44	-7.62	158		Enhancer		INTRAGENIC	NM_017554	PARP14	14435	1	1		NM_017554	PARP14	1	1	PARP14
chr3:122872059-122872211	-36.35	-9.91	153		Enhancer		INTRAGENIC	NR_028444	PDIA5	86279	1	1		NM_012430	SEC22A	1	1	PDIA5
chr3:126673963-126674076	-50.71	-7.15	114		Enhancer		INTRAGENIC	NM_032343	CHCHD6	250956	1	1		NM_032242	PLXNA1	1	1	CHCHD6
chr3:129001568-129001689	-25.96	-13.43	122		SE		INTRAGENIC	NM_001006109	HMCES	3811	1	1		NM_001006109	HMCES	1	1	HMCES
chr3:129001807-129001836	-25.96	-13.43	30		SE		INTRAGENIC	NM_001006109	HMCES	4004	1	1		NM_001006109	HMCES	1	1	HMCES
chr3:129155310-129155535	-38.14	-8.23	226		SE		INTRAGENIC	NM_001276273	MBD4	3600	1	1		NM_001280541	IFT122	1	1	MBD4
chr3:133166736-133166857	-45.95	-6.54	122		Enhancer		INTRAGENIC	NM_003571	BFSP2	47957	1	1		NM_003571	BFSP2	1	1	BFSP2
chr3:133167310-133167584	-36.11	-11.16	275		Enhancer		INTRAGENIC	NM_003571	BFSP2	48608	1	1		NM_003571	BFSP2	1	1	BFSP2
chr3:136668095-136668202	-42.8	-7.39	108		Enhancer		INTRAGENIC	NM_001190796	NCK1	18831	1	1		NM_144717	IL20RB	1	1	NCK1
chr3:138405582-138405750	-36.65	-9.22	169		Enhancer		INTRAGENIC	NM_001256045	PIK3CB	20797	1	1		NM_001256045	PIK3CB	1	1	PIK3CB
chr3:141160524-141160687	-33.37	-12.6	164		Enhancer		INTRAGENIC	NM_001080412	ZBTB38	117550	1	1		NM_006506	RASA2	1	1	ZBTB38
chr3:141620964-141621086	-41	-6.52	123		Enhancer		INTRAGENIC	NM_001679	ATP1B3	25555	1	1		NM_001679	ATP1B3	1	1	ATP1B3
chr3:148863803-148864079	-69.07	-17.34	277		Enhancer		INTRAGENIC	NM_032383	HPS3	16570	1	1		NM_032383	HPS3	1	1	HPS3
chr3:151129941-151130031	-16.85	-10.2	91		SE		INTRAGENIC	NM_053002	MED12L	325401	1	1		NM_022788	P2RY12	1	1	MED12L
chr3:154830942-154831175	-66.18	-13.75	234		SE		INTRAGENIC	NM_007289	MME	32979	1	1		NM_007289	MME	1	1	MME
chr3:160733192-160733262	-36.43	-9.99	71		Enhancer		INTRAGENIC	NM_139245	PPM1L	259231	1	1		NM_033169	B3GALNT1	1	1	PPM1L
chr3:160787597-160787813	-57.86	-13.95	217		Enhancer		INTRAGENIC	NM_139245	PPM1L	313709	1	1		NM_033169	B3GALNT1	1	1	PPM1L
chr3:169696332-169696473	-29.73	-11.09	142		Enhancer		INTRAGENIC	NM_003262	SEC62	11822	1	1		NM_003262	SEC62	1	1	SEC62
chr3:169846428-169846526	-101.05	-10.15	99		Enhancer		INTRAGENIC	NM_024947	PHC3	53060	1	1		NM_024947	PHC3	1	1	PHC3
chr3:179156741-179156871	-23.19	-10.95	131		Enhancer		INTRAGENIC	NM_021629	GNB4	12565	1	1		NM_021629	GNB4	1	1	GNB4
chr3:185973670-185973774	-36.53	-7.01	105		Enhancer		INTRAGENIC	NM_001080745	DGKG	106301	1	1		NM_001080744	DGKG	1	1	DGKG
chr3:188415016-188415142	-41.02	-13.68	127		SE		INTRAGENIC	NM_001167671	LPP	471886	1	1		NM_001167671	LPP	1	1	LPP
chr3:188470755-188470874	-48.72	-6.38	120		SE		INTRAGENIC	NM_001167671	LPP	527621	1	1		NM_198485	TPRG1	0	1	LPP
chr3:188471064-188471257	-48.72	-10.02	194		SE		INTRAGENIC	NM_001167671	LPP	527967	1	1		NM_198485	TPRG1	0	1	LPP
chr3:188472081-188472363	-60.29	-19.65	283		SE		INTRAGENIC	NM_001167671	LPP	529029	1	1		NM_198485	TPRG1	0	1	LPP
chr3:188474250-188474419	-31.07	-8.27	170		SE		INTRAGENIC	NM_001167671	LPP	531141	1	1		NM_198485	TPRG1	0	1	LPP
chr3:194877998-194878180	-48.79	-10.46	183		Enhancer		INTRAGENIC	NM_152531	XXYLT1	113806	1	1		NR_102710	XXYLT1-AS2	1	0	XXYLT1
chr3:195114977-195115180	-19.28	-7.92	204		Enhancer		INTRAGENIC	NM_012287	ACAP2	48739	1	1		NM_012287	ACAP2	1	1	ACAP2
chr3:195633859-195634116	-30.8	-6.53	258		Enhancer		INTRAGENIC	NM_005781	TNK2	1893	1	1		NM_005781	TNK2	1	1	TNK2
chr4:471487-471722	-20.78	-10.01	236		Enhancer		INTRAGENIC	NM_133474	ZNF721	21356	1	1		NR_002451	ABCA11P	1	1	ZNF721
chr4:670176-670316	-59.89	-6.77	141		Enhancer		TSS-proximal	NM_002477	MYL5	-1465	1	1		NM_002477	MYL5	1	1	MYL5
chr4:1213093-1213296	-61.6	-10.9	204		Enhancer		INTRAGENIC	NM_001328	CTBP1	29714	1	1		NM_001199021	SPON2	1	1	CTBP1
chr4:1725023-1725253	-38.49	-9.21	231		Enhancer		INTRAGENIC	NM_006342	TACC3	1921	1	1		NM_006342	TACC3	1	1	TACC3
chr4:2698161-2698445	-49.86	-14.47	285		Enhancer		INTRAGENIC	NM_003704	FAM193A	71144	1	1		NM_001161527	TNIP2	1	1	FAM193A
chr4:3187252-3187355	-25.69	-6.82	104		Enhancer		INTRAGENIC	NM_002111	HTT	111066	1	1		NM_001042690	MSANTD1	1	1	HTT
chr4:4457212-4457461	-34.84	-9.89	250		Enhancer		INTRAGENIC	NM_016930	STX18	86439	1	1		NM_014392	NSG1	1	0	STX18
chr4:6972141-6972264	-57.08	-8.84	124		Enhancer		INTRAGENIC	NM_020773	TBC1D14	60707	1	1		NM_001113363	TBC1D14	1	1	TBC1D14
chr4:8200795-8200938	-47.04	-7.02	144		Enhancer		TSS-proximal	NM_018986	SH3TC1	-194	1	1		NM_018986	SH3TC1	1	1	SH3TC1
chr4:8203222-8203384	-106.36	-7.91	163		Enhancer		INTRAGENIC	NM_018986	SH3TC1	2243	1	1		NM_018986	SH3TC1	1	1	SH3TC1
chr4:8230709-8230808	-18.57	-6.69	100		Enhancer		INTRAGENIC	NM_018986	SH3TC1	29698	1	1		NM_018986	SH3TC1	1	1	SH3TC1
chr4:13616911-13617075	-24.93	-9.16	165		Enhancer		INTRAGENIC	NM_148894	BOD1L1	12335	1	1		NM_148894	BOD1L1	1	1	BOD1L1
chr4:17669397-17669508	-27.94	-5.83	112		Enhancer		INTRAGENIC	NM_015688	FAM184B	113683	1	1		NM_025205	MED28	1	1	FAM184B
chr4:24890706-24890780	-19.01	-8.16	75		Enhancer		INTRAGENIC	NM_001130726	CCDC149	23857	1	1		NM_001130726	CCDC149	1	1	CCDC149
chr4:26886207-26886312	-25.27	-15.38	106		SE		INTRAGENIC	NM_020860	STIM2	23946	1	1		NM_001169117	STIM2	1	1	STIM2
chr4:39362279-39362512	-32.02	-11.41	234		SE		INTRAGENIC	NM_001204747	RFC1	5606	1	1		NM_001204747	RFC1	1	1	RFC1
chr4:39633390-39633668	-21.67	-12.97	279		Enhancer		INTRAGENIC	NM_174921	SMIM14	6952	1	1		NM_174921	SMIM14	1	1	SMIM14
chr4:40994066-40994174	-30.48	-10.19	109		Enhancer		INTRAGENIC	NM_173075	APBB2	222515	1	1		NM_001166053	APBB2	1	1	APBB2
chr4:42641221-42641322	-25.64	-6.61	102		SE		INTRAGENIC	NM_001105529	ATP8A1	17851	1	1		NM_001105529	ATP8A1	1	1	ATP8A1
chr4:42645869-42646046	-32.82	-9.12	178		SE		INTRAGENIC	NM_001105529	ATP8A1	13165	1	1		NM_001105529	ATP8A1	1	1	ATP8A1
chr4:48141048-48141436	-45.04	-17.39	389		Enhancer		INTRAGENIC	NM_003215	TEC	130572	1	1		NM_003328	TXK	1	1	TEC
chr4:48214263-48214477	-38.63	-10.23	215		SE		INTRAGENIC	NM_003215	TEC	57444	1	1		NM_003215	TEC	1	1	TEC
chr4:71600424-71600556	-40.48	-7.39	133		Enhancer		TSS-proximal	NM_001291993	RUFY3	427	1	1		NM_001291993	RUFY3	1	1	RUFY3
chr4:78076292-78076461	-36.52	-11.82	170		SE		TSS-proximal	NM_004354	CCNG2	-1981	1	1		NM_004354	CCNG2	1	1	CCNG2
chr4:78076950-78077194	-57	-10.71	245		SE		TSS-proximal	NM_004354	CCNG2	-1285	1	1		NM_004354	CCNG2	1	1	CCNG2
chr4:78078147-78078221	-17.66	-20.59	75		SE		TSS-proximal	NM_004354	CCNG2	-173	1	1		NM_004354	CCNG2	1	1	CCNG2
chr4:86623299-86623444	-25.25	-13.07	146		SE		INTRAGENIC	NM_001025616	ARHGAP24	227087	1	1		NM_001042669	ARHGAP24	1	1	ARHGAP24
chr4:87200493-87200719	-31.51	-14.92	227		Enhancer		INTRAGENIC	NM_138980	MAPK10	80769	1	1		NM_138980	MAPK10	1	1	MAPK10
chr4:87201436-87201704	-36.99	-12.1	269		Enhancer		INTRAGENIC	NM_138980	MAPK10	79805	1	1		NM_138980	MAPK10	1	1	MAPK10
chr4:87223516-87223731	-27.23	-6.4	216		Enhancer		INTRAGENIC	NM_138980	MAPK10	57752	1	1		NM_138980	MAPK10	1	1	MAPK10
chr4:100743109-100743317	-103.42	-17.28	209		Enhancer		INTRAGENIC	NM_014395	DAPP1	5232	1	1		NM_014395	DAPP1	1	1	DAPP1
chr4:102005793-102005878	-35.98	-9.16	86		Enhancer		INTRAGENIC	NM_001130692	PPP3CA	262793	1	1		NM_000944	PPP3CA	1	1	PPP3CA
chr4:102024876-102024992	-25.72	-6.45	117		Enhancer		INTRAGENIC	NM_001130692	PPP3CA	243694	1	1		NM_000944	PPP3CA	1	1	PPP3CA
chr4:102728128-102728325	-27.32	-16.64	198		Enhancer		INTRAGENIC	NM_001127507	BANK1	16462	1	1		NM_001083907	BANK1	1	1	BANK1
chr4:102783879-102783995	-32.56	-9.68	117		Enhancer		INTRAGENIC	NM_001083907	BANK1	48954	1	1		NM_001083907	BANK1	1	1	BANK1
chr4:103997206-103997474	-21.41	-7.94	269		Enhancer		TSS-proximal	NM_001300756	SLC9B2	590	1	1		NM_001300756	SLC9B2	1	1	SLC9B2
chr4:114562209-114562511	-37.56	-10.73	303		SE		INTRAGENIC	NM_172115	CAMK2D	120723	1	1		NM_001221	CAMK2D	1	1	CAMK2D
chr4:115523084-115523221	-32.57	-15.47	138		Enhancer		INTRAGENIC	NM_001128174	UGT8	3541	1	1		NM_001128174	UGT8	1	1	UGT8
chr4:115524779-115524887	-22.38	-6.66	109		Enhancer		INTRAGENIC	NM_001128174	UGT8	5222	1	1		NM_001128174	UGT8	1	1	UGT8
chr4:119681696-119681804	-54.4	-5.69	109		Enhancer		INTRAGENIC	NM_014822	SEC24D	75576	1	1		NM_020961	METTL14	1	1	SEC24D
chr4:129733216-129733326	-13.83	-8.33	111		Enhancer		TSS-proximal	NM_001287443	JADE1	272	1	1		NM_001287443	JADE1	1	1	JADE1
chr4:129752045-129752465	-37.23	-7.69	421		Enhancer		INTRAGENIC	NM_001287443	JADE1	19256	1	1		NM_001287443	JADE1	1	1	JADE1
chr4:140234240-140234377	-21.22	-7.45	138		Enhancer		INTRAGENIC	NM_057175	NAA15	11632	1	1		NM_001184987	NDUFC1	1	1	NAA15
chr4:146422655-146422757	-21.7	-6.34	103		Enhancer		INTRAGENIC	NM_001003688	SMAD1	18749	1	1		NM_001003688	SMAD1	1	1	SMAD1
chr4:146857885-146857965	-18.74	-5.85	81		Enhancer		INTRAGENIC	NM_178835	ZNF827	1682	1	1		NM_178835	ZNF827	1	1	ZNF827
chr4:154266598-154267020	-42.22	-10.39	423		Enhancer		INTRAGENIC	NM_001253861	MND1	1008	1	1		NM_001253861	MND1	1	1	MND1
chr4:170131996-170132164	-20.49	-8.01	169		Enhancer		INTRAGENIC	NM_020870	SH3RF1	60169	1	1		NM_020870	SH3RF1	1	1	SH3RF1
chr4:170132698-170132868	-24.85	-11.22	171		Enhancer		INTRAGENIC	NM_020870	SH3RF1	59466	1	1		NM_020870	SH3RF1	1	1	SH3RF1
chr4:186135125-186135262	-57.67	-10.08	138		Enhancer		INTRAGENIC	NM_031953	SNX25	3909	1	1		NM_031953	SNX25	1	1	SNX25
chr5:10579178-10579347	-111.43	-7.35	170		Enhancer		INTRAGENIC	NM_001164440	ANKRD33B	14827	1	1		NM_001164440	ANKRD33B	1	1	ANKRD33B
chr5:10700156-10700487	-50.24	-8.71	332		Enhancer		INTRAGENIC	NM_001291963	DAP	61066	1	1		NM_001291963	DAP	1	1	DAP
chr5:14287165-14287442	-38	-12.29	278		Enhancer		INTRAGENIC	NM_007118	TRIO	143474	1	1		NM_007118	TRIO	1	1	TRIO
chr5:32004570-32004687	-19.42	-6.95	118		Enhancer		INTRAGENIC	NM_178140	PDZD2	205597	1	1		NM_022130	GOLPH3	1	1	PDZD2
chr5:32311449-32311735	-70.61	-9.27	287		Enhancer		INTRAGENIC	NM_001294344	MTMR12	1522	1	1		NM_001040446	MTMR12	1	1	MTMR12
chr5:54998525-54998709	-23.25	-12.14	185		Enhancer		INTRAGENIC	NM_001282429	SLC38A9	9546	1	1		NM_001282429	SLC38A9	1	1	SLC38A9
chr5:68671172-68671272	-27.24	-10.05	101		Enhancer		INTRAGENIC	NM_133339	RAD17	3941	1	1		NM_133339	RAD17	1	1	RAD17
chr5:71603787-71603866	-16.9	-6.12	80		SE		INTRAGENIC	NM_001286751	MRPS27	12258	1	1		NM_001286748	MRPS27	1	1	MRPS27
chr5:76169938-76170048	-30.28	-6.39	111		Enhancer		INTRAGENIC	NM_130772	S100Z	24167	1	1		NM_130772	S100Z	1	1	S100Z
chr5:78280395-78280492	-20.55	-7.22	98		Enhancer		INTRAGENIC	NM_198709	ARSB	1323	1	1		NM_198709	ARSB	1	1	ARSB
chr5:96270528-96271071	-76.36	-21.23	544		Enhancer		TSS-proximal	NM_005575	LNPEP	-547	1	1		NM_005575	LNPEP	1	1	LNPEP
chr5:96271572-96271820	-76.36	-11.86	249		Other;Enhancer		TSS-proximal	NM_005575	LNPEP	350	1	1		NM_005575	LNPEP	1	1	LNPEP
chr5:96293787-96293986	-24.24	-9.31	200		Enhancer		TSS-proximal	NM_175920	LNPEP	-270	1	1		NM_175920	LNPEP	1	1	LNPEP
chr5:96296877-96297133	-32.25	-11.8	257		Enhancer		INTRAGENIC	NM_175920	LNPEP	2849	1	1		NM_175920	LNPEP	1	1	LNPEP
chr5:115242965-115243066	-30.28	-7.89	102		Enhancer		INTRAGENIC	NM_001284	AP3S1	65396	1	1		NM_173800	AQPEP	1	0	AP3S1
chr5:123991729-123991825	-50.82	-8.14	97		SE		INTRAGENIC	NM_020747	ZNF608	89028	1	1		NM_020747	ZNF608	1	1	ZNF608
chr5:124081419-124081492	-17.41	-6.93	74		SE		TSS-proximal	NM_020747	ZNF608	-650	1	1		NM_020747	ZNF608	1	1	ZNF608
chr5:133561913-133562011	-24.02	-14.56	99		Enhancer		TSS-proximal	NM_002715	PPP2CA	-12	1	1		NM_002715	PPP2CA	1	1	PPP2CA
chr5:137207342-137207527	-41.49	-9.97	186		Enhancer		INTRAGENIC	NM_001135940	MYOT	3889	1	1		NM_001135940	MYOT	1	1	MYOT
chr5:137368515-137368629	-37.96	-6.29	115		Enhancer		TSS-proximal	NM_001101800	FAM13B	230	1	1		NM_001101800	FAM13B	1	1	FAM13B
chr5:138945078-138945332	-43.3	-17.08	255		Enhancer		INTRAGENIC	NM_003339	UBE2D2	4454	1	1		NM_003339	UBE2D2	1	1	UBE2D2
chr5:139049700-139050191	-1000	-14.79	492		SE		INTRAGENIC	NM_016463	CXXC5	21644	1	1		NM_016463	CXXC5	1	1	CXXC5
chr5:147783049-147783194	-28.13	-9.46	146		Enhancer		INTRAGENIC	NM_001271723	FBXO38	19623	1	1		NM_001271723	FBXO38	1	1	FBXO38
chr5:149790700-149790860	-31.38	-6.83	161		SE		INTRAGENIC	NM_001025158	CD74	1719	1	1		NM_001025158	CD74	1	1	CD74
chr5:149792394-149792747	-58.15	-11.07	354		SE		TSS-proximal	NM_001025158	CD74	-71	1	1		NM_001025158	CD74	1	1	CD74
chr5:156641533-156641706	-22.21	-8.84	174		Enhancer		INTRAGENIC	NM_005546	ITK	33712	1	1		NM_005546	ITK	1	1	ITK
chr5:156642263-156642392	-28.64	-8.08	130		Enhancer		INTRAGENIC	NM_005546	ITK	34420	1	1		NM_005546	ITK	1	1	ITK
chr5:156931162-156931397	-38.33	-9.89	236		SE		INTRAGENIC	NM_033274	ADAM19	71552	1	1		NM_001099287	NIPAL4	1	0	ADAM19
chr5:158202323-158202671	-88.04	-16.9	349		Enhancer		INTRAGENIC	NM_182708	EBF1	324291	1	1		NM_001290360	EBF1	1	1	EBF1
chr5:158380996-158381220	-34.82	-6.98	225		SE		INTRAGENIC	NM_182708	EBF1	145680	1	1		NM_001290360	EBF1	1	1	EBF1
chr5:158438176-158438389	-50.69	-9.04	214		Enhancer		INTRAGENIC	NM_182708	EBF1	88506	1	1		NM_001290360	EBF1	1	1	EBF1
chr5:169206133-169206318	-46.53	-14.63	186		Enhancer		INTRAGENIC	NM_004946	DOCK2	141974	1	1		NM_004946	DOCK2	1	1	DOCK2
chr5:176421780-176421862	-43.14	-7.7	83		Enhancer		INTRAGENIC	NM_016290	UIMC1	11622	1	1		NM_016290	UIMC1	1	1	UIMC1
chr5:176858493-176858719	-75.86	-11.36	227		Enhancer		INTRAGENIC	NM_002082	GRK6	4919	1	1		NM_001004105	GRK6	1	1	GRK6
chr5:177751509-177751761	-20.17	-8.69	253		Enhancer		INTRAGENIC	NM_173465	COL23A1	265921	1	1		NM_001278346	PHYKPL	0	1	COL23A1
chr6:1740038-1740285	-70.8	-11.81	248		Enhancer		INTRAGENIC	NM_001253846	GMDS	436064	1	1		NM_001453	FOXC1	1	0	GMDS
chr6:2863119-2863389	-47.31	-19.87	271		SE		INTRAGENIC	NR_033851	SERPINB9P1	13490	1	1		NR_033851	SERPINB9P1	1	1	SERPINB9P1
chr6:11374575-11374759	-57.28	-9.41	185		Enhancer		INTRAGENIC	NM_001142393	NEDD9	7914	1	1		NM_001142393	NEDD9	1	1	NEDD9
chr6:12061152-12061251	-25.59	-8.58	100		Enhancer		INTRAGENIC	NM_002114	HIVEP1	48477	1	1		NM_002114	HIVEP1	1	1	HIVEP1
chr6:17706353-17706476	-26.35	-11.62	124		Enhancer		TSS-proximal	NM_001278210	NUP153	651	1	1		NM_001278209	NUP153	1	1	NUP153
chr6:21023017-21023098	-22.59	-7.29	82		Enhancer		INTRAGENIC	NM_017774	CDKAL1	488369	1	1		NM_017774	CDKAL1	1	1	CDKAL1
chr6:30650392-30650738	-96.72	-19.15	347		Enhancer		INTRAGENIC	NM_001134870	PPP1R18	4528	1	1		NM_001134870	PPP1R18	1	1	PPP1R18
chr6:32910464-32910582	-35.12	-9.77	119		SE		TSS-proximal	NM_002118	HLA-DMB	-1676	1	1		NM_002118	HLA-DMB	1	1	HLA-DMB
chr6:33666512-33666584	-22.15	-5.8	73		Enhancer		INTRAGENIC	NM_032340	UQCC2	12980	1	1		NM_032340	UQCC2	1	1	UQCC2
chr6:36349935-36350085	-23.97	-14.21	151		Enhancer		INTRAGENIC	NM_001207038	ETV7	5558	1	1		NM_001207038	ETV7	1	1	ETV7
chr6:36560146-36560354	-62.98	-9.02	209		Enhancer		TSS-proximal	NM_003017	SRSF3	-1840	1	1		NM_003017	SRSF3	1	1	SRSF3
chr6:36561406-36561538	-38.4	-7.17	133		Enhancer		TSS-proximal	NM_003017	SRSF3	-618	1	1		NM_003017	SRSF3	1	1	SRSF3
chr6:36725103-36725302	-57.85	-9.02	200		Enhancer		INTRAGENIC	NM_020939	CPNE5	82018	1	1		NM_001257357	RAB44	1	0	CPNE5
chr6:37343993-37344076	-17.78	-7.63	84		Enhancer		INTRAGENIC	NM_183078	RNF8	22286	1	1		NM_003958	RNF8	1	1	RNF8
chr6:38520061-38520183	-23.47	-7.54	123		Enhancer		INTRAGENIC	NM_152733	BTBD9	43721	1	1		NM_001172418	BTBD9	1	1	BTBD9
chr6:41700711-41700816	-23.4	-5.57	106		SE		INTRAGENIC	NM_001271945	TFEB	1376	1	1		NM_001271945	TFEB	1	1	TFEB
chr6:41942320-41942496	-62.79	-10.37	177		Enhancer		INTRAGENIC	NM_001136126	CCND3	74224	1	1		NM_001136125	CCND3	1	1	CCND3
chr6:42013400-42013734	-99.09	-27.01	335		SE		INTRAGENIC	NM_001136126	CCND3	3065	1	1		NM_001136017	CCND3	1	1	CCND3
chr6:44232130-44232271	-63.2	-6.07	142		Enhancer		INTRAGENIC	NM_004556	NFKBIE	1325	1	1		NM_004556	NFKBIE	1	1	NFKBIE
chr6:46603340-46603435	-17.26	-7.57	96		Enhancer		INTRAGENIC	NM_001278739	CYP39A1	17180	1	1		NM_001278738	CYP39A1	1	1	CYP39A1
chr6:52362452-52362582	-29.47	-7.68	131		Enhancer		INTRAGENIC	NM_012288	TRAM2	79345	1	1		NM_001172420	EFHC1	1	1	TRAM2
chr6:70591768-70591930	-23.55	-12.95	163		Enhancer		INTRAGENIC	NM_001858	COL19A1	15401	1	1		NM_001858	COL19A1	1	1	COL19A1
chr6:73332831-73333020	-32.94	-10.95	190		Enhancer		INTRAGENIC	NM_001160134	KCNQ5	1354	1	1		NM_001160130	KCNQ5	1	1	KCNQ5
chr6:89351303-89351379	-15.35	-5.74	77		SE		INTRAGENIC	NM_001286428	RNGTT	322007	1	1		NM_001286426	RNGTT	1	1	RNGTT
chr6:90544939-90545104	-35.48	-10.91	166		Enhancer		INTRAGENIC	NM_012115	CASP8AP2	5402	1	1		NM_001137667	CASP8AP2	1	1	CASP8AP2
chr6:108582278-108582646	-49.45	-18.39	369		Enhancer		TSS-proximal	NM_001300928	SNX3	2	1	1		NM_001300928	SNX3	1	1	SNX3
chr6:108886438-108886721	-91.19	-11.98	284		Enhancer		INTRAGENIC	NM_001455	FOXO3	4510	1	1		NM_001455	FOXO3	1	1	FOXO3
chr6:108887226-108887298	-21.5	-5.51	73		Enhancer		INTRAGENIC	NM_001455	FOXO3	5193	1	1		NM_001455	FOXO3	1	1	FOXO3
chr6:110527137-110527452	-45.52	-16.87	316		Enhancer		INTRAGENIC	NM_015891	CDC40	25670	1	1		NM_015891	CDC40	1	1	CDC40
chr6:126130802-126130941	-19.75	-6.13	140		Enhancer		INTRAGENIC	NM_001199621	NCOA7	18962	1	1		NM_001122842	NCOA7	1	1	NCOA7
chr6:130436285-130436398	-18.25	-9.49	114		Enhancer		INTRAGENIC	NM_001007102	L3MBTL3	96613	1	1		NM_001007102	L3MBTL3	1	1	L3MBTL3
chr6:132454511-132454651	-24.15	-10.1	141		Enhancer		TSS-proximal	NR_038981	LINC01013	-537	1	1		NR_038981	LINC01013	1	1	LINC01013
chr6:134568454-134568809	-122.93	-16	356		SE		INTRAGENIC	NM_001143676	SGK1	70565	1	1		NM_001143677	SGK1	1	1	SGK1
chr6:143265705-143265850	-48.97	-5.95	146		SE		TSS-proximal	NM_006734	HIVEP2	561	1	1		NM_006734	HIVEP2	1	1	HIVEP2
chr6:144665066-144665296	-43.6	-10.54	231		Enhancer		INTRAGENIC	NM_007124	UTRN	52308	1	1		NM_007124	UTRN	1	1	UTRN
chr6:149081041-149081170	-22.05	-6.21	130		Enhancer		INTRAGENIC	NM_005715	UST	12834	1	1		NM_005715	UST	1	1	UST
chr6:149082396-149082501	-33.91	-5.55	106		Enhancer		INTRAGENIC	NM_005715	UST	14177	1	1		NM_005715	UST	1	1	UST
chr6:150489300-150489414	-25.79	-13.08	115		Enhancer		INTRAGENIC	NM_030949	PPP1R14C	25169	1	1		NM_030949	PPP1R14C	1	1	PPP1R14C
chr6:152623286-152623438	-42.05	-10.37	153		Enhancer		INTRAGENIC	NM_033071	SYNE1	334624	1	1		NM_033071	SYNE1	1	1	SYNE1
chr6:155135322-155135470	-30.84	-7.22	149		Enhancer		INTRAGENIC	NM_014892	SCAF8	80884	1	1		NM_001286188	SCAF8	1	1	SCAF8
chr6:155136463-155136673	-75.21	-14.81	211		Enhancer		INTRAGENIC	NM_014892	SCAF8	82056	1	1		NM_001286188	SCAF8	1	1	SCAF8
chr6:159137066-159137283	-32.65	-11.22	218		Enhancer		INTRAGENIC	NM_001242395	SYTL3	66128	1	1		NM_001009991	SYTL3	1	1	SYTL3
chr6:159642871-159643096	-38.58	-11.5	226		Enhancer		INTRAGENIC	NM_032532	FNDC1	52554	1	1		NM_032532	FNDC1	1	1	FNDC1
chr6:167001625-167001758	-38.42	-6.86	134		Enhancer		INTRAGENIC	NM_021135	RPS6KA2	39035	1	1		NM_021135	RPS6KA2	1	1	RPS6KA2
chr7:2301310-2301479	-50.59	-8.37	170		Enhancer		INTRAGENIC	NM_013321	SNX8	52716	1	1		NM_198953	NUDT1	1	1	SNX8
chr7:3636933-3637199	-105.41	-14.47	267		Enhancer		INTRAGENIC	NM_152744	SDK1	295986	1	1		NM_152744	SDK1	1	1	SDK1
chr7:3802189-3802271	-78.18	-10.05	83		Enhancer		INTRAGENIC	NM_152744	SDK1	461150	1	1		NM_001079653	SDK1	1	1	SDK1
chr7:5271648-5271828	-31.59	-7.83	181		Enhancer		INTRAGENIC	NM_001033520	WIPI2	17838	1	1		NM_001033520	WIPI2	1	1	WIPI2
chr7:6621552-6621653	-25.11	-5.85	102		Enhancer		INTRAGENIC	NM_001134389	ZDHHC4	4537	1	1		NM_001134387	ZDHHC4	1	1	ZDHHC4
chr7:7608747-7608897	-34.57	-8.61	151		Enhancer		INTRAGENIC	NM_019005	MIOS	2206	1	1		NM_019005	MIOS	1	1	MIOS
chr7:7855863-7855964	-34.58	-5.05	102		Enhancer		INTRAGENIC	NM_001302348	UMAD1	175646	1	1		NM_002947	RPA3	1	1	UMAD1
chr7:8189052-8189169	-29.78	-5.72	118		Enhancer		INTRAGENIC	NM_022307	ICA1	112572	1	1		NM_022307	ICA1	1	1	ICA1
chr7:8216128-8216258	-37.54	-5.85	131		Enhancer		INTRAGENIC	NM_022307	ICA1	85489	1	1		NM_022307	ICA1	1	1	ICA1
chr7:16798705-16798890	-42.67	-7.26	186		Enhancer		INTRAGENIC	NM_014399	TSPAN13	5446	1	1		NM_014399	TSPAN13	1	1	TSPAN13
chr7:22484299-22484469	-48.07	-7.58	171		SE		INTRAGENIC	NM_001164460	STEAP1B	55517	1	1		NM_001164460	STEAP1B	1	1	STEAP1B
chr7:22486747-22486860	-27.37	-8.39	114		SE		INTRAGENIC	NM_001164460	STEAP1B	53098	1	1		NM_001164460	STEAP1B	1	1	STEAP1B
chr7:23412815-23413152	-34.95	-9.79	338		SE		INTRAGENIC	NM_006547	IGF2BP3	97012	1	1		NM_138446	MALSU1	1	1	IGF2BP3
chr7:23510913-23510997	-17.96	-5.15	85		Enhancer		TSS-proximal	NM_006547	IGF2BP3	-960	1	1		NM_006547	IGF2BP3	1	1	IGF2BP3
chr7:24882087-24882223	-31.73	-7.15	137		SE		INTRAGENIC	NM_145322	OSBPL3	50085	1	1		NM_145320	OSBPL3	1	1	OSBPL3
chr7:24882462-24882594	-31.73	-5.98	133		SE		INTRAGENIC	NM_145322	OSBPL3	49712	1	1		NM_145320	OSBPL3	1	1	OSBPL3
chr7:24972518-24972625	-69.42	-8.5	108		Enhancer		INTRAGENIC	NM_015550	OSBPL3	47260	1	1		NM_145320	OSBPL3	1	1	OSBPL3
chr7:28612741-28612814	-14.84	-7.44	74		Enhancer		INTRAGENIC	NM_004904	CREB5	137543	1	1		NM_001011666	CREB5	1	1	CREB5
chr7:28745064-28745301	-42.75	-14.12	238		Enhancer		INTRAGENIC	NM_001011666	CREB5	19461	1	1		NM_001011666	CREB5	1	1	CREB5
chr7:30370485-30370621	-19.12	-6.73	137		Enhancer		INTRAGENIC	NM_147128	ZNRF2	46630	1	1		NR_002186	DKFZP586I1420	1	0	ZNRF2
chr7:30474105-30474290	-98.27	-13.8	186		Enhancer		INTRAGENIC	NM_006092	NOD1	44196	1	1		NM_006092	NOD1	1	1	NOD1
chr7:33139247-33139483	-43.68	-12.76	237		Enhancer		INTRAGENIC	NM_203288	RP9	9637	1	1		NM_203288	RP9	1	1	RP9
chr7:36231680-36232010	-77.38	-22.01	331		SE		INTRAGENIC	NM_030636	EEPD1	39009	1	1		NM_030636	EEPD1	1	1	EEPD1
chr7:36323387-36323494	-57.91	-6.16	108		Enhancer		INTRAGENIC	NM_030636	EEPD1	130604	1	1		NM_001199707	KIAA0895	1	1	EEPD1
chr7:36327672-36327800	-78.84	-6.56	129		Enhancer		INTRAGENIC	NM_030636	EEPD1	134900	1	1		NM_001199707	KIAA0895	1	1	EEPD1
chr7:40011678-40011720	-20.06	-10.82	43		Enhancer		INTRAGENIC	NM_003718	CDK13	21740	1	1		NM_003718	CDK13	1	1	CDK13
chr7:40849910-40850209	-45.09	-13.16	300		SE		INTRAGENIC	NM_001193312	SUGCT	675484	1	1		NM_001193311	SUGCT	1	1	SUGCT
chr7:43712968-43713104	-20.66	-6.65	137		Enhancer		INTRAGENIC	NM_018224	COA1	56104	1	1		NM_018224	COA1	1	1	COA1
chr7:44098277-44098471	-79.01	-6.35	195		Enhancer		INTRAGENIC	NM_001284313	DBNL	14135	1	1		NM_000290	PGAM2	1	1	DBNL
chr7:44098804-44099048	-65.16	-9.92	245		Enhancer		INTRAGENIC	NM_001284313	DBNL	14687	1	1		NM_000290	PGAM2	1	1	DBNL
chr7:44470679-44470781	-48.38	-5.95	103		Enhancer		INTRAGENIC	NM_015332	NUDCD3	59655	1	1		NM_015332	NUDCD3	1	1	NUDCD3
chr7:45040814-45040977	-29.37	-10.1	164		Enhancer		INTRAGENIC	NM_001167935	CCM2	1108	1	1		NM_001167934	CCM2	1	1	CCM2
chr7:47614479-47614594	-52.56	-6.4	116		Enhancer		INTRAGENIC	NM_022748	TNS3	7206	1	1		NM_022748	TNS3	1	1	TNS3
chr7:47977015-47977199	-85.86	-15.42	185		Enhancer		INTRAGENIC	NM_138295	PKD1L1	10964	1	1		NM_138295	PKD1L1	1	1	PKD1L1
chr7:47977940-47978102	-96	-6.8	163		Enhancer		INTRAGENIC	NM_138295	PKD1L1	10050	1	1		NM_138295	PKD1L1	1	1	PKD1L1
chr7:69161045-69161256	-57.3	-10.71	212		Enhancer		INTRAGENIC	NM_001127232	AUTS2	97245	1	1		NM_001127231	AUTS2	1	1	AUTS2
chr7:69921797-69922046	-66.36	-14.2	250		Enhancer		INTRAGENIC	NM_001127231	AUTS2	858016	1	1		NM_022479	WBSCR17	0	0	AUTS2
chr7:72408012-72408160	-25.41	-9.7	149		Enhancer		INTRAGENIC	NM_172020	POM121	46920	1	1		NR_033323	NSUN5P2	1	1	POM121
chr7:74230588-74230712	-45.7	-8	125		Enhancer		INTRAGENIC	NM_173537	GTF2IRD2	37222	1	1		NM_001281447	GTF2IRD2	1	1	GTF2IRD2
chr7:75250504-75250685	-47.95	-7.43	182		Enhancer		INTRAGENIC	NM_001243198	HIP1	117696	1	1		NR_028059	PMS2P3	1	1	HIP1
chr7:77535679-77535848	-77.5	-6.51	170		Enhancer		INTRAGENIC	NM_001127359	PHTF2	66316	1	1		NM_001127357	PHTF2	1	1	PHTF2
chr7:77536059-77536252	-77.5	-12.08	194		Enhancer		INTRAGENIC	NM_001127359	PHTF2	66708	1	1		NM_001127357	PHTF2	1	1	PHTF2
chr7:86781550-86781871	-28.37	-11.65	322		Enhancer		TSS-proximal	NM_001142326	DMTF1	33	1	1		NM_001142326	DMTF1	1	1	DMTF1
chr7:86846108-86846214	-58.26	-7.26	107		SE		INTRAGENIC	NM_024315	TMEM243	2870	1	1		NM_024315	TMEM243	1	1	TMEM243
chr7:86848260-86848438	-96.34	-9.98	179		SE		TSS-proximal	NM_024315	TMEM243	682	1	1		NM_024315	TMEM243	1	1	TMEM243
chr7:86848997-86849159	-96.34	-11.72	163		SE		TSS-proximal	NM_024315	TMEM243	-47	1	1		NM_024315	TMEM243	1	1	TMEM243
chr7:90366764-90366935	-76.43	-13.64	172		Enhancer		INTRAGENIC	NM_001287137	CDK14	27719	1	1		NM_001287136	CDK14	1	1	CDK14
chr7:90401877-90402035	-68.04	-9.28	159		Enhancer		INTRAGENIC	NM_001287137	CDK14	62826	1	1		NM_001287136	CDK14	1	1	CDK14
chr7:92442772-92442924	-30.56	-10.73	153		Enhancer		INTRAGENIC	NM_001259	CDK6	20383	1	1		NM_001259	CDK6	1	1	CDK6
chr7:94185490-94185669	-29.14	-8.75	180		Enhancer		INTRAGENIC	NM_022900	CASD1	46409	1	1		NM_022900	CASD1	1	1	CASD1
chr7:97829821-97830042	-69.65	-17.36	222		Enhancer		INTRAGENIC	NM_014916	LMTK2	93734	1	1		NM_177455	BHLHA15	1	1	LMTK2
chr7:97943854-97944134	-28.31	-11.73	281		Enhancer		INTRAGENIC	NM_018842	BAIAP2L1	86433	1	1		NM_001159491	BRI3	1	1	BAIAP2L1
chr7:97944643-97944870	-31.69	-6.67	228		Enhancer		INTRAGENIC	NM_018842	BAIAP2L1	85671	1	1		NM_001159491	BRI3	1	1	BAIAP2L1
chr7:98977909-98978110	-116.63	-12.83	202		Enhancer		INTRAGENIC	NM_005720	ARPC1B	5711	1	1		NM_005720	ARPC1B	1	1	ARPC1B
chr7:99790161-99790404	-46.53	-24.93	244		SE		INTRAGENIC	NM_001282718	STAG3	14916	1	1		NM_001282717	STAG3	1	1	STAG3
chr7:101634126-101634521	-162.12	-15.14	396		Enhancer		INTRAGENIC	NM_181552	CUX1	173441	1	1		NM_181552	CUX1	1	1	CUX1
chr7:101784490-101784637	-105.53	-10.03	148		Enhancer		INTRAGENIC	NM_181552	CUX1	323681	1	1		NM_020979	SH2B2	1	1	CUX1
chr7:101950228-101950491	-1000	-24.51	264		SE		INTRAGENIC	NM_020979	SH2B2	22006	1	1		NM_020979	SH2B2	1	1	SH2B2
chr7:102082092-102082460	-81.11	-23.01	369		SE		INTRAGENIC	NM_032831	ORAI2	8299	1	1		NM_001126340	ORAI2	1	1	ORAI2
chr7:102155435-102155738	-46.85	-7.87	304		Enhancer		INTRAGENIC	NM_001277335	RASA4B	2638	1	1		NM_001277335	RASA4B	1	1	RASA4B
chr7:102186780-102186984	-45.57	-7.04	205		Enhancer		INTRAGENIC	NM_001097615	POLR2J3	26186	1	1		NM_001166339	SPDYE2B	1	1	POLR2J3
chr7:102868370-102868544	-25.39	-7.19	175		Enhancer		INTRAGENIC	NR_003561	DPY19L2P2	52302	1	1		NR_003561	DPY19L2P2	1	1	DPY19L2P2
chr7:104992629-104992813	-27.54	-10.3	185		Enhancer		INTRAGENIC	NM_182692	SRPK2	36656	1	1		NM_182692	SRPK2	1	1	SRPK2
chr7:105664603-105664636	-77.67	-8.7	34		Enhancer		INTRAGENIC	NM_001301161	CDHR3	60962	1	1		NM_001301161	CDHR3	1	1	CDHR3
chr7:114620091-114620389	-21.59	-8.1	299		Enhancer		INTRAGENIC	NM_199072	MDFIC	58031	1	1		NM_001166345	MDFIC	1	1	MDFIC
chr7:127552234-127552568	-51.5	-17.45	335		Enhancer		INTRAGENIC	NM_014390	SND1	260199	1	1		NR_027330	SND1-IT1	1	0	SND1
chr7:127645350-127645473	-80.96	-9.17	124		Enhancer		INTRAGENIC	NM_014390	SND1	353209	1	1		NR_027330	SND1-IT1	1	0	SND1
chr7:132720051-132720155	-17.41	-9.08	105		Enhancer		INTRAGENIC	NM_017812	CHCHD3	46725	1	1		NM_017812	CHCHD3	1	1	CHCHD3
chr7:133730518-133730819	-44.06	-9.56	302		Enhancer		INTRAGENIC	NM_021807	EXOC4	792845	1	1		NM_144648	LRGUK	1	1	EXOC4
chr7:151856017-151856164	-37.73	-11.03	148		Enhancer		INTRAGENIC	NM_170606	KMT2C	277000	1	1		NM_022087	GALNT11	1	1	KMT2C
chr7:157047910-157048187	-24.33	-10.5	278		Enhancer		INTRAGENIC	NM_014671	UBE3C	116393	1	1		NM_005494	DNAJB6	1	1	UBE3C
chr8:6283945-6284126	-26.05	-10.63	182		SE		INTRAGENIC	NM_001172575	MCPH1	19922	1	1		NM_001172574	MCPH1	1	1	MCPH1
chr8:8709220-8709384	-53.96	-6.77	165		Enhancer		INTRAGENIC	NM_004225	MFHAS1	41829	1	1		NM_004225	MFHAS1	1	1	MFHAS1
chr8:9586824-9586967	-60.96	-9	144		Enhancer		INTRAGENIC	NM_003747	TNKS	173450	1	1		NM_003747	TNKS	1	1	TNKS
chr8:11057040-11057382	-62.95	-22.73	343		Enhancer		INTRAGENIC	NM_173683	XKR6	1664	1	1		NM_173683	XKR6	1	1	XKR6
chr8:23101057-23101205	-25.51	-6.85	149		Enhancer		TSS-proximal	NM_152272	CHMP7	-19	1	1		NM_152272	CHMP7	1	1	CHMP7
chr8:23312635-23312822	-59.18	-10.18	188		Enhancer		INTRAGENIC	NM_001128930	ENTPD4	2516	1	1		NM_001128930	ENTPD4	1	1	ENTPD4
chr8:23416741-23416941	-71.6	-13.32	201		Enhancer		INTRAGENIC	NM_016612	SLC25A37	30478	1	1		NM_016612	SLC25A37	1	1	SLC25A37
chr8:24188066-24188184	-20.27	-8.72	119		Enhancer		INTRAGENIC	NM_021777	ADAM28	36545	1	1		NM_014265	ADAM28	1	1	ADAM28
chr8:27939827-27940024	-67.73	-8.69	198		SE		INTRAGENIC	NM_001010906	NUGGC	1463	1	1		NM_001010906	NUGGC	1	1	NUGGC
chr8:27941373-27941453	-61.81	-6.13	81		SE		TSS-proximal	NM_001010906	NUGGC	-25	1	1		NM_001010906	NUGGC	1	1	NUGGC
chr8:33411789-33411926	-73.2	-10.53	138		Enhancer		INTRAGENIC	NM_024787	RNF122	12789	1	1		NM_024787	RNF122	1	1	RNF122
chr8:33412510-33412658	-73.2	-7.86	149		Enhancer		INTRAGENIC	NM_024787	RNF122	12062	1	1		NM_024787	RNF122	1	1	RNF122
chr8:38627906-38628033	-45.55	-8.9	128		Enhancer		INTRAGENIC	NM_001146216	TACC1	42265	1	1		NM_001122824	TACC1	1	1	TACC1
chr8:38763006-38763102	-33.76	-7.45	97		Enhancer		INTRAGENIC	NM_021623	PLEKHA2	4301	1	1		NM_021623	PLEKHA2	1	1	PLEKHA2
chr8:38820699-38821048	-56.86	-18.91	350		SE		INTRAGENIC	NM_021623	PLEKHA2	62120	1	1		NM_153692	HTRA4	1	1	PLEKHA2
chr8:41521475-41521644	-63.01	-6.79	170		Enhancer		INTRAGENIC	NM_020480	ANK1	1245	1	1		NM_001142445	ANK1	1	1	ANK1
chr8:42150413-42150449	-40.04	-6.98	37		Enhancer		INTRAGENIC	NM_001190720	IKBKB	21611	1	1		NM_001190720	IKBKB	1	1	IKBKB
chr8:42997579-42997663	-30.92	-6.27	85		Enhancer		INTRAGENIC	NM_152419	HGSNAT	2029	1	1		NM_152419	HGSNAT	1	1	HGSNAT
chr8:43018368-43018500	-49.24	-6.77	133		Enhancer		INTRAGENIC	NM_152419	HGSNAT	22842	1	1		NM_152419	HGSNAT	1	1	HGSNAT
chr8:52365174-52365248	-20.77	-6.48	75		Enhancer		INTRAGENIC	NM_144651	PXDNL	356794	1	1		NM_144651	PXDNL	1	1	PXDNL
chr8:59562453-59562581	-19.82	-6.53	129		Enhancer		INTRAGENIC	NM_001144772	NSMAF	9449	1	1		NM_001144772	NSMAF	1	1	NSMAF
chr8:61705489-61705623	-20.81	-6.42	135		Enhancer		INTRAGENIC	NM_017780	CHD7	114232	1	1		NM_017780	CHD7	1	1	CHD7
chr8:67522490-67522764	-32.36	-19.21	275		SE		INTRAGENIC	NM_001144755	MYBL1	2857	1	1		NM_001080416	MYBL1	1	1	MYBL1
chr8:67526406-67526773	-55.82	-27.68	368		SE		TSS-proximal	NM_001144755	MYBL1	-1105	1	1		NM_001080416	MYBL1	1	1	MYBL1
chr8:70650711-70650992	-24.74	-9.99	282		Enhancer		INTRAGENIC	NM_001146009	SLCO5A1	94553	1	1		NM_001146009	SLCO5A1	1	1	SLCO5A1
chr8:97873620-97873766	-48.7	-14.97	147		Enhancer		INTRAGENIC	NM_016134	CPQ	216238	1	1		NM_016134	CPQ	1	1	CPQ
chr8:103302297-103302428	-57.81	-10.33	132		Enhancer		INTRAGENIC	NM_001282873	UBR5	122555	1	1		NM_001172478	RRM2B	1	1	UBR5
chr8:110537369-110537526	-33.27	-10.38	158		Enhancer		INTRAGENIC	NM_177531	PKHD1L1	162741	1	1		NM_198120	EBAG9	1	1	PKHD1L1
chr8:119290943-119291117	-24.54	-12.74	175		SE		INTRAGENIC	NM_001101676	SAMD12	343154	1	1		NM_000127	EXT1	1	1	SAMD12
chr8:119291730-119292019	-83.2	-14.21	290		SE		INTRAGENIC	NM_001101676	SAMD12	342310	1	1		NM_000127	EXT1	1	1	SAMD12
chr8:119294215-119294508	-54.02	-13.71	294		SE		INTRAGENIC	NM_001101676	SAMD12	339823	1	1		NM_000127	EXT1	1	1	SAMD12
chr8:121761814-121761967	-26.25	-13.51	154		Enhancer		INTRAGENIC	NM_021021	SNTB1	62419	1	1		NM_021021	SNTB1	1	1	SNTB1
chr8:121821672-121821842	-27.96	-8.24	171		Enhancer		INTRAGENIC	NM_021021	SNTB1	2552	1	1		NM_021021	SNTB1	1	1	SNTB1
chr8:124050538-124050692	-47.4	-9.97	155		Enhancer		INTRAGENIC	NM_001134671	DERL1	4048	1	1		NM_001134671	DERL1	1	1	DERL1
chr8:125577054-125577181	-41.51	-9.36	128		Enhancer		INTRAGENIC	NM_014751	MTSS1	163631	1	1		NM_001278645	NDUFB9	1	1	MTSS1
chr8:125624556-125624670	-60.72	-6.78	115		Enhancer		INTRAGENIC	NM_014751	MTSS1	116135	1	1		NM_001278645	NDUFB9	1	1	MTSS1
chr8:125649886-125650153	-59.18	-20.06	268		Enhancer		INTRAGENIC	NM_014751	MTSS1	90729	1	1		NM_001282971	MTSS1	1	1	MTSS1
chr8:125653212-125653280	-25.66	-7.78	69		Enhancer		INTRAGENIC	NM_014751	MTSS1	87502	1	1		NM_001282971	MTSS1	1	1	MTSS1
chr8:126365249-126365387	-46.26	-9.81	139		Enhancer		INTRAGENIC	NM_173685	NSMCE2	261235	1	1		NM_025195	TRIB1	1	1	NSMCE2
chr8:131170883-131170993	-32.09	-7.5	111		Enhancer		INTRAGENIC	NM_018482	ASAP1	284968	1	1		NR_045385	ASAP1-IT2	1	0	ASAP1
chr8:131291810-131291929	-43.39	-5.54	120		Enhancer		INTRAGENIC	NM_018482	ASAP1	164037	1	1		NR_002765	ASAP1-IT1	1	0	ASAP1
chr8:131298031-131298105	-23.61	-6	75		Enhancer		INTRAGENIC	NM_018482	ASAP1	157838	1	1		NR_002765	ASAP1-IT1	1	0	ASAP1
chr8:131445210-131445372	-65.12	-7.72	163		Enhancer		INTRAGENIC	NM_018482	ASAP1	10615	1	1		NM_001247996	ASAP1	1	1	ASAP1
chr8:133990762-133990960	-72.83	-7.46	199		Enhancer		INTRAGENIC	NM_003235	TG	111656	1	1		NM_006748	SLA	1	1	TG
chr8:133991256-133991687	-72.83	-40.66	432		Enhancer		INTRAGENIC	NM_003235	TG	112266	1	1		NM_006748	SLA	1	1	TG
chr8:134510786-134511003	-69.55	-11.67	218		SE		INTRAGENIC	NM_003033	ST3GAL1	73289	1	1		NM_003033	ST3GAL1	1	1	ST3GAL1
chr8:134511568-134511836	-80.84	-20.5	269		SE		INTRAGENIC	NM_003033	ST3GAL1	72481	1	1		NM_003033	ST3GAL1	1	1	ST3GAL1
chr8:135576159-135576307	-31.83	-6.98	149		Enhancer		INTRAGENIC	NM_001174158	ZFAT	132568	1	1		NR_002438	ZFAT-AS1	1	0	ZFAT
chr8:135612916-135613139	-28.99	-7.78	224		SE		INTRAGENIC	NM_001174158	ZFAT	95774	1	1		NR_002438	ZFAT-AS1	1	0	ZFAT
chr8:135613859-135614379	-46.59	-8.09	521		SE		INTRAGENIC	NM_001174158	ZFAT	94682	1	1		NR_002438	ZFAT-AS1	1	0	ZFAT
chr8:141601582-141601732	-34.31	-8.39	151		Enhancer		INTRAGENIC	NM_001164623	AGO2	43989	1	1		NM_001164623	AGO2	1	1	AGO2
chr8:142192449-142192728	-108.99	-11.05	280		SE		INTRAGENIC	NM_014957	DENND3	53868	1	1		NM_001080431	SLC45A4	1	1	DENND3
chr8:145264639-145264789	-52.01	-13.15	151		Enhancer		INTRAGENIC	NM_001288814	MROH1	61166	1	1		NM_001080514	SCX	0	1	MROH1
chr8:146104603-146104698	-31.04	-5.58	96		Enhancer		INTRAGENIC	NM_001109689	ZNF250	22196	1	1		NM_001109689	ZNF250	1	1	ZNF250
chr9:650507-650569	-15.27	-6.17	63		Enhancer		INTRAGENIC	NM_015158	KANK1	145843	1	1		NM_153186	KANK1	1	1	KANK1
chr9:5627129-5627411	-64.94	-14.54	283		SE		TSS-proximal	NM_001135920	RIC1	-1849	1	1		NM_001135920	RIC1	1	1	RIC1
chr9:5920987-5921040	-24.05	-6.37	54		Enhancer		INTRAGENIC	NM_001017969	KIAA2026	86990	1	1		NM_005511	MLANA	1	1	KIAA2026
chr9:14688257-14688349	-15.14	-11.15	93		Enhancer		INTRAGENIC	NM_178566	ZDHHC21	5177	1	1		NM_178566	ZDHHC21	1	1	ZDHHC21
chr9:33297583-33297775	-71.83	-9.1	193		Enhancer		INTRAGENIC	NM_147134	NFX1	7261	1	1		NM_002504	NFX1	1	1	NFX1
chr9:33871535-33871967	-120.2	-12.16	433		Enhancer		INTRAGENIC	NM_017811	UBE2R2	54569	1	1		NM_017811	UBE2R2	1	1	UBE2R2
chr9:34126327-34126783	-61.72	-16.36	457		Enhancer		TSS-proximal	NM_015397	DCAF12	216	1	1		NM_015397	DCAF12	1	1	DCAF12
chr9:37034264-37034402	-32.48	-7.97	139		SE		TSS-proximal	NM_001280550	PAX5	143	1	1		NM_001280547	PAX5	1	1	PAX5
chr9:37302413-37302617	-69.73	-11.54	205		SE		INTRAGENIC	NM_001289120	ZCCHC7	181920	1	1		NM_012203	GRHPR	1	1	ZCCHC7
chr9:66493092-66493195	-53.18	-8.82	104		Enhancer		TSS-proximal	NR_024496	PTGER4P2-CDK2AP2P2	-1126	1	1		NR_024496	PTGER4P2-CDK2AP2P2	1	1	PTGER4P2-CDK2AP2P2
chr9:66493646-66493694	-14.71	-6.84	49		Enhancer		TSS-proximal	NR_024496	PTGER4P2-CDK2AP2P2	-599	1	1		NR_024496	PTGER4P2-CDK2AP2P2	1	1	PTGER4P2-CDK2AP2P2
chr9:79086040-79086191	-29.06	-6.18	152		Enhancer		INTRAGENIC	NM_001097633	GCNT1	12047	1	1		NM_001097635	GCNT1	1	1	GCNT1
chr9:79087124-79087457	-48.28	-30.98	334		Enhancer		INTRAGENIC	NM_001097633	GCNT1	13222	1	1		NM_001097635	GCNT1	1	1	GCNT1
chr9:92062934-92063078	-45.96	-8.14	145		SE		INTRAGENIC	NM_006378	SEMA4D	31605	1	1		NM_001142287	SEMA4D	1	1	SEMA4D
chr9:92063480-92063597	-45.96	-5.09	118		SE		INTRAGENIC	NM_006378	SEMA4D	31073	1	1		NM_001142287	SEMA4D	1	1	SEMA4D
chr9:93593451-93593564	-138.19	-7.3	114		SE		INTRAGENIC	NM_001174167	SYK	3805	1	1		NM_001174167	SYK	1	1	SYK
chr9:93644038-93644180	-34.48	-11.01	143		Enhancer		INTRAGENIC	NM_001174167	SYK	54407	1	1		NM_001174167	SYK	1	1	SYK
chr9:95061516-95061690	-44.6	-8.24	175		Enhancer		INTRAGENIC	NM_017948	NOL8	26273	1	1		NM_002161	IARS	1	0	NOL8
chr9:95824298-95824613	-64.16	-5.6	316		SE		INTRAGENIC	NM_001287007	SUSD3	3485	1	1		NM_001287005	SUSD3	1	1	SUSD3
chr9:95826792-95826904	-31.79	-5.81	113		SE		INTRAGENIC	NM_001287007	SUSD3	5878	1	1		NM_001287005	SUSD3	1	1	SUSD3
chr9:98256678-98256850	-109.36	-8.84	173		Enhancer		INTRAGENIC	NM_001083607	PTCH1	12717	1	1		NM_001083607	PTCH1	1	1	PTCH1
chr9:99181345-99181460	-18.3	-7.92	116		Enhancer		TSS-proximal	NM_153695	ZNF367	-733	1	1		NM_153695	ZNF367	1	1	ZNF367
chr9:102820977-102821345	-81.15	-17.96	369		Enhancer		INTRAGENIC	NM_015051	ERP44	40169	1	1		NM_015051	ERP44	1	1	ERP44
chr9:102821569-102821677	-81.15	-7.14	109		Enhancer		INTRAGENIC	NM_015051	ERP44	39707	1	1		NM_015051	ERP44	1	1	ERP44
chr9:107686220-107686384	-26.8	-12.75	165		Enhancer		INTRAGENIC	NM_005502	ABCA1	4225	1	1		NM_005502	ABCA1	1	1	ABCA1
chr9:114867283-114867525	-67.38	-18.74	243		Enhancer		INTRAGENIC	NM_001282643	SUSD1	70173	1	1		NM_001282640	SUSD1	1	1	SUSD1
chr9:115571748-115572044	-32	-16.13	297		Enhancer		INTRAGENIC	NM_001012994	SNX30	58762	1	1		NM_001012994	SNX30	1	1	SNX30
chr9:117547165-117547230	-14.92	-5.01	66		Enhancer		INTRAGENIC	NM_001204344	TNFSF15	7613	1	1		NM_001204344	TNFSF15	1	1	TNFSF15
chr9:117655575-117655694	-88.51	-7.68	120		Enhancer		INTRAGENIC	NM_001252290	TNFSF8	37241	1	1		NM_001244	TNFSF8	1	1	TNFSF8
chr9:117670787-117671058	-35.92	-7.21	272		Enhancer		INTRAGENIC	NM_001244	TNFSF8	21953	1	1		NM_001244	TNFSF8	1	1	TNFSF8
chr9:117672985-117673104	-92.51	-9.74	120		Enhancer		INTRAGENIC	NM_001244	TNFSF8	19831	1	1		NM_001244	TNFSF8	1	1	TNFSF8
chr9:117687718-117687877	-35.43	-11.18	160		Enhancer		INTRAGENIC	NM_001244	TNFSF8	5078	1	1		NM_001244	TNFSF8	1	1	TNFSF8
chr9:117688336-117688484	-46.67	-6.05	149		Enhancer		INTRAGENIC	NM_001244	TNFSF8	4465	1	1		NM_001244	TNFSF8	1	1	TNFSF8
chr9:123922426-123922658	-48.49	-9.08	233		Enhancer		INTRAGENIC	NM_007018	CNTRL	71968	1	1		NM_016322	RAB14	1	1	CNTRL
chr9:124705826-124705983	-60.39	-12.02	158		SE		INTRAGENIC	NM_001139442	TTLL11	149981	1	1		NM_001139442	TTLL11	1	1	TTLL11
chr9:124707090-124707483	-72.64	-18.56	394		SE		INTRAGENIC	NM_001139442	TTLL11	148599	1	1		NM_001139442	TTLL11	1	1	TTLL11
chr9:124734984-124735165	-28.36	-9.9	182		Enhancer		INTRAGENIC	NM_001139442	TTLL11	120811	1	1		NM_001139442	TTLL11	1	1	TTLL11
chr9:125665553-125665697	-27.09	-9.02	145		Enhancer		INTRAGENIC	NM_018835	RC3H2	1937	1	1		NM_001100588	RC3H2	1	1	RC3H2
chr9:128394761-128394894	-29.74	-5.54	134		Enhancer		INTRAGENIC	NM_001006618	MAPKAP1	74686	1	1		NM_001006617	MAPKAP1	1	1	MAPKAP1
chr9:128395333-128395441	-34.96	-5.94	109		Enhancer		INTRAGENIC	NM_001006618	MAPKAP1	74126	1	1		NM_001006617	MAPKAP1	1	1	MAPKAP1
chr9:128521840-128521962	-79.37	-7.07	123		Enhancer		INTRAGENIC	NM_001134778	PBX3	11423	1	1		NM_001134778	PBX3	1	1	PBX3
chr9:131445037-131445136	-38.53	-5.71	100		Enhancer		TSS-proximal	NM_001122821	SET	-848	1	1		NM_001122821	SET	1	1	SET
chr9:132801925-132802115	-76.04	-10.9	191		SE		INTRAGENIC	NM_015033	FNBP1	3453	1	1		NM_015033	FNBP1	1	1	FNBP1
chr9:135259806-135260048	-49.18	-18.95	243		SE		INTRAGENIC	NM_001205296	TTF1	22311	1	1		NM_001205296	TTF1	1	1	TTF1
chr9:136820244-136820392	-81.37	-7.57	149		Enhancer		INTRAGENIC	NM_003371	VAV2	37128	1	1		NM_001134398	VAV2	1	1	VAV2
chr9:139131845-139132148	-83.34	-19.53	304		SE		INTRAGENIC	NM_181701	QSOX2	5691	1	1		NM_181701	QSOX2	1	1	QSOX2
chr9:139136349-139136556	-24.17	-10.63	208		SE		INTRAGENIC	NM_181701	QSOX2	1235	1	1		NM_181701	QSOX2	1	1	QSOX2
chr9:140162545-140162628	-23.31	-6.64	84		Enhancer		INTRAGENIC	NM_015456	NELFB	12827	1	1		NM_017723	TOR4A	1	1	NELFB
chr9:140470756-140470808	-56.85	-7.02	53		Enhancer		INTRAGENIC	NM_138778	DPH7	2605	1	1		NM_138778	DPH7	1	1	DPH7
chr9:140653647-140653789	-67.07	-8.13	143		SE		INTRAGENIC	NM_001145527	EHMT1	140274	1	1		NR_024341	EHMT1-IT1	1	0	EHMT1
chr10:334868-334957	-20.16	-11.47	90		Enhancer		INTRAGENIC	NM_014974	DIP2C	400696	1	1		NM_001202467	ZMYND11	1	1	DIP2C
chr10:363279-363425	-19.65	-12.26	147		Enhancer		INTRAGENIC	NM_014974	DIP2C	372256	1	1		NM_001202467	ZMYND11	1	1	DIP2C
chr10:6093159-6093245	-55.65	-5.96	87		Enhancer		INTRAGENIC	NM_000417	IL2RA	11131	1	1		NM_000417	IL2RA	1	1	IL2RA
chr10:11652366-11652482	-24.28	-5.74	117		SE		INTRAGENIC	NR_125732	USP6NL	1364	1	1		NM_014688	USP6NL	1	1	USP6NL
chr10:12036161-12036285	-25.61	-6.94	125		Enhancer		INTRAGENIC	NM_015542	UPF2	48617	1	1		NM_015542	UPF2	1	1	UPF2
chr10:14996095-14996386	-68.93	-14.65	292		Enhancer		TSS-proximal	NM_001289076	DCLRE1C	191	1	1		NM_001033855	DCLRE1C	1	1	DCLRE1C
chr10:26771175-26771380	-62.78	-13.88	206		Enhancer		INTRAGENIC	NM_019043	APBB1IP	44011	1	1		NM_019043	APBB1IP	1	1	APBB1IP
chr10:27149819-27149996	-19.32	-16.09	178		Enhancer		TSS-proximal	NM_001178125	ABI1	109	1	1		NM_001012750	ABI1	1	1	ABI1
chr10:35438291-35438805	-71.17	-10.45	515		Enhancer		INTRAGENIC	NM_183012	CREM	11838	1	1		NM_183011	CREM	1	1	CREM
chr10:35668282-35668411	-24.03	-7.67	130		Enhancer		INTRAGENIC	NM_001282854	CCNY	42544	1	1		NM_001282852	CCNY	1	1	CCNY
chr10:43892791-43892921	-37.52	-6	131		Enhancer		TSS-proximal	NM_001098207	HNRNPF	-62	1	1		NM_001098207	HNRNPF	1	1	HNRNPF
chr10:49892746-49892986	-66.93	-7.63	241		SE		TSS-proximal	NM_020945	WDFY4	-652	1	1		NM_020945	WDFY4	1	1	WDFY4
chr10:52122408-52122810	-89.58	-15.23	403		Enhancer		INTRAGENIC	NM_147156	SGMS1	261128	1	1		NM_001143974	ASAH2	1	1	SGMS1
chr10:52212473-52212704	-47.53	-13.25	232		Enhancer		INTRAGENIC	NM_147156	SGMS1	171149	1	1		NM_147156	SGMS1	1	1	SGMS1
chr10:61432077-61432203	-30.66	-6.99	127		Enhancer		INTRAGENIC	NM_194298	SLC16A9	37509	1	1		NM_194298	SLC16A9	1	1	SLC16A9
chr10:61594417-61594629	-43.43	-8.93	213		Enhancer		INTRAGENIC	NM_005436	CCDC6	71891	1	1		NM_005436	CCDC6	1	1	CCDC6
chr10:61645348-61645446	-99.43	-7.99	99		Enhancer		INTRAGENIC	NM_005436	CCDC6	21017	1	1		NM_005436	CCDC6	1	1	CCDC6
chr10:61996720-61997025	-90.07	-22.93	306		Enhancer		INTRAGENIC	NM_020987	ANK3	152762	1	1		NM_001149	ANK3	1	1	ANK3
chr10:63701118-63701270	-44.39	-13	153		Enhancer		INTRAGENIC	NM_032199	ARID5B	40181	1	1		NM_032199	ARID5B	1	1	ARID5B
chr10:64933749-64933912	-34.13	-8.33	164		Enhancer		INTRAGENIC	NM_001282948	JMJD1C	95153	1	1		NM_001282405	NRBF2	0	1	JMJD1C
chr10:69804542-69804656	-23.93	-8.88	115		Enhancer		INTRAGENIC	NM_001278186	HERC4	30504	1	1		NM_001278185	HERC4	1	1	HERC4
chr10:70060631-70060796	-27.19	-6.5	166		Enhancer		INTRAGENIC	NM_001033083	PBLD	31971	1	1		NM_012207	HNRNPH3	1	1	PBLD
chr10:72115182-72115309	-39.85	-5.66	128		Enhancer		INTRAGENIC	NM_001278213	LRRC20	21290	1	1		NM_001278213	LRRC20	1	1	LRRC20
chr10:72249988-72250221	-74.39	-7.27	234		Enhancer		INTRAGENIC	NM_014431	PALD1	11540	1	1		NM_014431	PALD1	1	1	PALD1
chr10:72250683-72250882	-58.89	-7.19	200		Enhancer		INTRAGENIC	NM_014431	PALD1	12218	1	1		NM_014431	PALD1	1	1	PALD1
chr10:73595935-73596232	-80.26	-13.3	298		Enhancer		INTRAGENIC	NM_002778	PSAP	14999	1	1		NM_001042465	PSAP	1	1	PSAP
chr10:79382749-79382918	-73.57	-8.74	170		Enhancer		INTRAGENIC	NM_002247	KCNMA1	14744	1	1		NM_001014797	KCNMA1	1	1	KCNMA1
chr10:87706794-87707034	-34.43	-12.81	241		Enhancer		INTRAGENIC	NM_017551	GRID1	419336	1	1		NR_038986	GRID1-AS1	0	0	GRID1
chr10:88472297-88472356	-28.98	-6.05	60		Enhancer		INTRAGENIC	NM_007078	LDB3	43900	1	1		NM_001080114	LDB3	1	1	LDB3
chr10:90145471-90145620	-37.55	-13.85	150		Enhancer		INTRAGENIC	NM_018363	RNLS	197537	1	1		NM_001031709	RNLS	1	1	RNLS
chr10:90145726-90145880	-37.55	-7.8	155		Enhancer		INTRAGENIC	NM_018363	RNLS	197279	1	1		NM_001031709	RNLS	1	1	RNLS
chr10:93901859-93901996	-57.94	-16.12	138		Enhancer		INTRAGENIC	NM_001178137	CPEB3	101109	1	1		NM_001178137	CPEB3	1	1	CPEB3
chr10:98004225-98004375	-23.69	-6.85	151		Enhancer		INTRAGENIC	NM_001258442	BLNK	26973	1	1		NM_001258440	BLNK	1	1	BLNK
chr10:98411817-98412038	-50.42	-9.79	222		Enhancer		INTRAGENIC	NM_152309	PIK3AP1	68352	1	1		NM_020123	TM9SF3	1	1	PIK3AP1
chr10:98460520-98460659	-37.93	-11.49	140		SE		INTRAGENIC	NM_152309	PIK3AP1	19690	1	1		NM_152309	PIK3AP1	1	1	PIK3AP1
chr10:98463268-98463448	-55.87	-8.41	181		SE		INTRAGENIC	NM_152309	PIK3AP1	16921	1	1		NM_152309	PIK3AP1	1	1	PIK3AP1
chr10:99927979-99928129	-24.25	-6.65	151		Enhancer		INTRAGENIC	NM_001256621	R3HCC1L	33673	1	1		NM_001256619	R3HCC1L	1	1	R3HCC1L
chr10:111672162-111672438	-74.01	-14.38	277		Enhancer		INTRAGENIC	NR_030724	XPNPEP1	11011	1	1		NM_001167604	XPNPEP1	1	1	XPNPEP1
chr10:118607627-118608023	-106	-15.19	397		Enhancer		TSS-proximal	NM_001242699	ENO4	-1198	1	1		NM_001242699	ENO4	1	1	ENO4
chr10:121065366-121065628	-158.93	-7.82	263		Enhancer		INTRAGENIC	NM_005308	GRK5	98300	1	1		NM_005308	GRK5	1	1	GRK5
chr10:121065766-121065837	-158.93	-8.71	72		Enhancer		INTRAGENIC	NM_005308	GRK5	98604	1	1		NM_005308	GRK5	1	1	GRK5
chr10:121066194-121066352	-158.93	-8.65	159		Enhancer		INTRAGENIC	NM_005308	GRK5	99076	1	1		NM_005308	GRK5	1	1	GRK5
chr10:126753409-126753579	-51.79	-9.23	171		Enhancer		INTRAGENIC	NM_001290215	CTBP2	93890	1	1		NM_022802	CTBP2	1	1	CTBP2
chr10:129861435-129861629	-1000	-11.21	195		Enhancer		INTRAGENIC	NM_130435	PTPRE	15719	1	1		NM_130435	PTPRE	1	1	PTPRE
chr10:129863103-129863249	-121.28	-7.46	147		Enhancer		INTRAGENIC	NM_130435	PTPRE	17363	1	1		NM_130435	PTPRE	1	1	PTPRE
chr10:131271566-131271693	-54.71	-9.31	128		Enhancer		INTRAGENIC	NM_002412	MGMT	6175	1	1		NM_002412	MGMT	1	1	MGMT
chr10:131404552-131404650	-65.66	-8.84	99		Enhancer		INTRAGENIC	NM_002412	MGMT	139147	1	1		NM_002412	MGMT	1	1	MGMT
chr10:134384926-134385080	-27.7	-7.7	155		SE		INTRAGENIC	NM_005539	INPP5A	33650	1	1		NM_005539	INPP5A	1	1	INPP5A
chr10:134385520-134385714	-38.37	-7.42	195		SE		INTRAGENIC	NM_005539	INPP5A	34264	1	1		NM_005539	INPP5A	1	1	INPP5A
chr11:3915400-3915715	-52.01	-16.6	316		Enhancer		INTRAGENIC	NM_003156	STIM1	38624	1	1		NM_001277961	STIM1	1	1	STIM1
chr11:7517667-7517770	-33.8	-5.84	104		Enhancer		INTRAGENIC	NM_198474	OLFML1	11118	1	1		NM_198474	OLFML1	1	1	OLFML1
chr11:19455078-19455176	-41.14	-9.25	99		Enhancer		INTRAGENIC	NM_001111018	NAV2	82856	1	1		NR_049725	NAV2-AS5	1	0	NAV2
chr11:35335046-35335150	-103.78	-7.2	105		Enhancer		INTRAGENIC	NM_004171	SLC1A2	106007	1	1		NM_004171	SLC1A2	1	1	SLC1A2
chr11:44630214-44630377	-86.62	-6.39	164		SE		INTRAGENIC	NM_001024844	CD82	43154	1	1		NM_001024844	CD82	1	1	CD82
chr11:44631013-44631181	-86.62	-8.82	169		SE		INTRAGENIC	NM_001024844	CD82	43956	1	1		NM_001024844	CD82	1	1	CD82
chr11:63983055-63983128	-17.61	-7.85	74		Enhancer		INTRAGENIC	NM_031471	FERMT3	8939	1	1		NM_031471	FERMT3	1	1	FERMT3
chr11:64037304-64037784	-1000	-24.67	481		Enhancer		INTRAGENIC	NM_004322	BAD	14632	1	1		NM_001170726	GPR137	1	1	BAD
chr11:67007459-67007565	-29.3	-6.55	107		Enhancer		TSS-proximal	NM_001256405	KDM2A	6	1	1		NM_001256405	KDM2A	1	1	KDM2A
chr11:67055973-67056153	-28.87	-10.95	181		SE		TSS-proximal	NM_207354	ANKRD13D	-699	1	1		NM_207354	ANKRD13D	1	1	ANKRD13D
chr11:68823803-68824031	-24.75	-11.44	229		Enhancer		INTRAGENIC	NM_139075	TPCN2	7567	1	1		NM_139075	TPCN2	1	1	TPCN2
chr11:70316311-70316454	-44.05	-7.5	144		Enhancer		INTRAGENIC	NR_110766	SHANK2	191563	1	1		NM_001184740	CTTN	1	1	SHANK2
chr11:72663264-72663351	-40.22	-6.12	88		Enhancer		INTRAGENIC	NM_014824	FCHSD2	189836	1	1		NM_033388	ATG16L2	1	1	FCHSD2
chr11:72714370-72714481	-21.5	-6.62	112		Enhancer		INTRAGENIC	NM_014824	FCHSD2	138718	1	1		NM_014824	FCHSD2	1	1	FCHSD2
chr11:74494735-74494847	-41.19	-7.77	113		Enhancer		INTRAGENIC	NM_001098638	RNF169	34878	1	1		NM_001098638	RNF169	1	1	RNF169
chr11:74664693-74664767	-28.9	-9.56	75		Enhancer		INTRAGENIC	NM_014752	SPCS2	4438	1	1		NM_014752	SPCS2	1	1	SPCS2
chr11:75603091-75603194	-36.27	-6.25	104		Enhancer		INTRAGENIC	NM_003369	UVRAG	76930	1	1		NM_003369	UVRAG	1	1	UVRAG
chr11:82641454-82641529	-14.4	-11	76		Enhancer		INTRAGENIC	NM_145018	DDIAS	28754	1	1		NM_145018	DDIAS	1	1	DDIAS
chr11:82774258-82774608	-43.95	-19.36	351		SE		INTRAGENIC	NM_001286061	RAB30	8071	1	1		NM_001286061	RAB30	1	1	RAB30
chr11:84800794-84801001	-28.72	-9.75	208		Enhancer		INTRAGENIC	NM_001142699	DLG2	537417	1	1		NM_001300983	DLG2	1	1	DLG2
chr11:84821419-84821525	-19.96	-7.61	107		Enhancer		INTRAGENIC	NM_001142699	DLG2	516842	1	1		NM_001300983	DLG2	1	1	DLG2
chr11:85028206-85028339	-31.46	-10.75	134		Enhancer		INTRAGENIC	NM_001142699	DLG2	310042	1	1		NM_001142699	DLG2	1	1	DLG2
chr11:95512087-95512130	-25.65	-12.54	44		Enhancer		INTRAGENIC	NM_144664	FAM76B	10846	1	1		NM_144664	FAM76B	1	1	FAM76B
chr11:95991540-95991645	-35.78	-7.77	106		Enhancer		INTRAGENIC	NM_032427	MAML2	84752	1	1		NM_032427	MAML2	1	1	MAML2
chr11:102301241-102301575	-84.01	-11.8	335		Enhancer		INTRAGENIC	NM_052932	TMEM123	22367	1	1		NM_052932	TMEM123	1	1	TMEM123
chr11:103944638-103944942	-45.03	-9.83	305		Enhancer		INTRAGENIC	NM_025208	PDGFD	90237	1	1		NM_001001711	DDI1	1	0	PDGFD
chr11:108107477-108107606	-40.54	-9.75	130		SE		INTRAGENIC	NM_000051	ATM	13982	1	1		NM_000051	ATM	1	1	ATM
chr11:111143199-111143496	-54.33	-12.17	298		Enhancer		INTRAGENIC	NM_198498	C11orf53	16640	1	1		NM_198498	C11orf53	1	1	C11orf53
chr11:111249949-111250278	-92.05	-10.61	330		SE		TSS-proximal	NM_006235	POU2AF1	44	1	1		NM_006235	POU2AF1	1	1	POU2AF1
chr11:111250462-111250606	-92.05	-10.61	145		SE		TSS-proximal	NM_006235	POU2AF1	-377	1	1		NM_006235	POU2AF1	1	1	POU2AF1
chr11:111921628-111921815	-80.74	-12.52	188		Enhancer		INTRAGENIC	NM_001931	DLAT	26183	1	1		NM_001082619	PIH1D2	1	1	DLAT
chr11:115093954-115094078	-41.79	-7.47	125		Enhancer		INTRAGENIC	NM_001098517	CADM1	281225	1	1		NM_001098517	CADM1	1	1	CADM1
chr11:121183307-121183440	-23.34	-12.03	134		Enhancer		INTRAGENIC	NM_001024956	SC5D	19796	1	1		NM_001024956	SC5D	1	1	SC5D
chr11:121365476-121365693	-48.9	-14.93	218		Enhancer		INTRAGENIC	NM_003105	SORL1	42672	1	1		NM_003105	SORL1	1	1	SORL1
chr11:121440854-121440949	-29.81	-6.46	96		Enhancer		INTRAGENIC	NM_003105	SORL1	117989	1	1		NM_003105	SORL1	1	1	SORL1
chr11:121460880-121461115	-70.59	-14.13	236		Enhancer		INTRAGENIC	NM_003105	SORL1	138085	1	1		NM_003105	SORL1	1	1	SORL1
chr11:129843067-129843236	-19.61	-10.55	170		Enhancer		INTRAGENIC	NM_199437	PRDM10	29579	1	1		NM_199438	PRDM10	1	1	PRDM10
chr12:5566205-5566316	-60.15	-8.17	112		Enhancer		INTRAGENIC	NM_001102654	NTF3	24980	1	1		NM_001102654	NTF3	1	1	NTF3
chr12:6571144-6571325	-1000	-10.32	182		Enhancer		INTRAGENIC	NM_018009	TAPBPL	10057	1	1		NM_001297438	VAMP1	1	1	TAPBPL
chr12:7031459-7031608	-42.42	-6.7	150		Enhancer		INTRAGENIC	NM_001975	ENO2	7919	1	1		NM_001007026	ATN1	1	1	ENO2
chr12:11885153-11885299	-23.65	-5.98	147		Enhancer		INTRAGENIC	NM_001987	ETV6	82438	1	1		NM_001987	ETV6	1	1	ETV6
chr12:14766808-14766920	-72.24	-9.9	113		Enhancer		INTRAGENIC	NM_004963	GUCY2C	82655	1	1		NM_024829	PLBD1	1	1	GUCY2C
chr12:15114412-15114688	-33.39	-10.01	277		SE		TSS-proximal	NM_001175	ARHGDIB	12	1	1		NM_001175	ARHGDIB	1	1	ARHGDIB
chr12:23689348-23689501	-46.23	-8.69	154		Enhancer		INTRAGENIC	NM_178010	SOX5	48122	1	1		NM_178010	SOX5	1	1	SOX5
chr12:26624447-26624750	-61.38	-12.18	304		Enhancer		INTRAGENIC	NM_002223	ITPR2	361533	1	1		NM_005086	SSPN	1	1	ITPR2
chr12:26626342-26626492	-30.86	-8.66	151		Enhancer		INTRAGENIC	NM_002223	ITPR2	359714	1	1		NM_005086	SSPN	1	1	ITPR2
chr12:31559295-31559541	-37.12	-15.13	247		Enhancer		INTRAGENIC	NM_144973	DENND5B	184534	1	1		NM_001135812	FAM60A	1	0	DENND5B
chr12:42862442-42862500	-32.19	-8.47	59		Enhancer		INTRAGENIC	NM_001144881	PRICKLE1	14945	1	1		NM_001144881	PRICKLE1	1	1	PRICKLE1
chr12:42863234-42863567	-84.13	-19.24	334		Enhancer		INTRAGENIC	NM_001144881	PRICKLE1	14016	1	1		NM_001144881	PRICKLE1	1	1	PRICKLE1
chr12:45241798-45241879	-25.88	-9.03	82		Enhancer		INTRAGENIC	NM_001145109	NELL2	27606	1	1		NM_001145109	NELL2	1	1	NELL2
chr12:46380531-46380717	-30.25	-7.37	187		Enhancer		INTRAGENIC	NM_004719	SCAF11	3777	1	1		NM_004719	SCAF11	1	1	SCAF11
chr12:46611606-46612042	-96.17	-13.43	437		SE		INTRAGENIC	NM_001278389	SLC38A1	48454	1	1		NM_001278389	SLC38A1	1	1	SLC38A1
chr12:46663841-46663916	-24.36	-6.68	76		Enhancer		TSS-proximal	NM_001278388	SLC38A1	-670	1	1		NM_001077484	SLC38A1	1	1	SLC38A1
chr12:48100420-48100520	-24.17	-5.5	101		Enhancer		TSS-proximal	NM_001146075	RPAP3	-626	1	1		NM_001146075	RPAP3	1	1	RPAP3
chr12:50093065-50093243	-92.87	-14.84	179		Enhancer		INTRAGENIC	NM_198900	FMNL3	8043	1	1		NM_175736	FMNL3	1	1	FMNL3
chr12:50911474-50911692	-43.81	-10.89	219		Enhancer		INTRAGENIC	NM_173602	DIP2B	12815	1	1		NM_173602	DIP2B	1	1	DIP2B
chr12:51762732-51763073	-109.89	-17.71	342		Enhancer		INTRAGENIC	NM_007210	GALNT6	22298	1	1		NM_001258401	SLC4A8	1	1	GALNT6
chr12:53594338-53594547	-85.07	-7	210		Enhancer		INTRAGENIC	NR_104181	ITGB7	6649	1	1		NM_000889	ITGB7	1	1	ITGB7
chr12:59990507-59990740	-26.73	-6.01	234		Enhancer		TSS-proximal	NM_001270623	SLC16A7	802	1	1		NM_001270622	SLC16A7	1	1	SLC16A7
chr12:66942618-66942707	-25.16	-6.01	90		Enhancer		INTRAGENIC	NM_001178074	GRIP1	130263	1	1		NM_001178074	GRIP1	1	1	GRIP1
chr12:66945242-66945408	-27.66	-8.45	167		Enhancer		INTRAGENIC	NM_001178074	GRIP1	127600	1	1		NM_001178074	GRIP1	1	1	GRIP1
chr12:66992715-66992907	-32.29	-11.51	193		Enhancer		INTRAGENIC	NM_001178074	GRIP1	80114	1	1		NM_001178074	GRIP1	1	1	GRIP1
chr12:67011883-67012151	-41.23	-12.56	269		SE		INTRAGENIC	NM_001178074	GRIP1	60908	1	1		NM_001178074	GRIP1	1	1	GRIP1
chr12:67056068-67056234	-58.63	-11.9	167		Enhancer		INTRAGENIC	NM_001178074	GRIP1	16774	1	1		NM_001178074	GRIP1	1	1	GRIP1
chr12:72080234-72080289	-20.95	-7.57	56		SE		TSS-proximal	NM_018279	TMEM19	383	1	1		NM_018279	TMEM19	1	1	TMEM19
chr12:72081853-72082027	-53.31	-14.96	175		SE		INTRAGENIC	NM_018279	TMEM19	2062	1	1		NM_018279	TMEM19	1	1	TMEM19
chr12:95591679-95591942	-47.54	-10.49	264		SE		INTRAGENIC	NM_018351	FGD6	19430	1	1		NM_018351	FGD6	1	1	FGD6
chr12:95592826-95592901	-35.33	-8.07	76		SE		INTRAGENIC	NM_018351	FGD6	18377	1	1		NM_018351	FGD6	1	1	FGD6
chr12:96602618-96602966	-110.49	-13.14	349		SE		INTRAGENIC	NM_005230	ELK3	14585	1	1		NM_005230	ELK3	1	1	ELK3
chr12:96608945-96609077	-53.69	-6.77	133		SE		INTRAGENIC	NM_005230	ELK3	20804	1	1		NM_005230	ELK3	1	1	ELK3
chr12:96721204-96721467	-48.91	-13.9	264		Enhancer		INTRAGENIC	NM_001170464	CDK17	73031	1	1		NM_001170464	CDK17	1	1	CDK17
chr12:99787676-99787818	-50.6	-12.15	143		Enhancer		INTRAGENIC	NM_152788	ANKS1B	590685	1	1		NM_001204067	ANKS1B	1	1	ANKS1B
chr12:104872301-104872429	-85.9	-6.93	129		Enhancer		INTRAGENIC	NM_001173982	CHST11	21673	1	1		NM_001173982	CHST11	1	1	CHST11
chr12:104976585-104976792	-61.38	-12.54	208		Enhancer		INTRAGENIC	NM_001173982	CHST11	125996	1	1		NM_001173982	CHST11	1	1	CHST11
chr12:104998445-104998590	-37.6	-7.24	146		Enhancer		INTRAGENIC	NM_001173982	CHST11	147825	1	1		NM_001173982	CHST11	1	1	CHST11
chr12:111065355-111065599	-45.97	-19.54	245		Enhancer		INTRAGENIC	NM_001173975	TCTN1	13565	1	1		NM_001173975	TCTN1	1	1	TCTN1
chr12:111115404-111115627	-1000	-17.56	224		SE		INTRAGENIC	NM_032369	HVCN1	11447	1	1		NM_032369	HVCN1	1	1	HVCN1
chr12:112568410-112568559	-54.01	-7.77	150		Enhancer		INTRAGENIC	NM_006700	TRAFD1	5135	1	1		NM_001143906	TRAFD1	1	1	TRAFD1
chr12:122227864-122227937	-41.04	-7.54	74		Enhancer		INTRAGENIC	NM_019034	RHOF	3694	1	1		NM_019034	RHOF	1	1	RHOF
chr12:123911708-123911820	-60.74	-7.86	113		Enhancer		INTRAGENIC	NM_145058	RILPL2	9500	1	1		NM_145058	RILPL2	1	1	RILPL2
chr12:124950874-124951009	-36.52	-7.93	136		Enhancer		INTRAGENIC	NM_001206654	NCOR2	101069	1	1		NM_001077261	NCOR2	1	1	NCOR2
chr12:125903460-125903693	-47.52	-12.46	234		Enhancer		INTRAGENIC	NM_052907	TMEM132B	92414	1	1		NM_052907	TMEM132B	1	1	TMEM132B
chr12:133348178-133348283	-84.83	-6.63	106		Enhancer		INTRAGENIC	NM_005895	GOLGA3	57058	1	1		NM_015114	ANKLE2	1	1	GOLGA3
chr12:133396108-133396290	-40.82	-17.77	183		Enhancer		INTRAGENIC	NM_005895	GOLGA3	9089	1	1		NM_005895	GOLGA3	1	1	GOLGA3
chr12:133396760-133397001	-40.82	-13.74	242		Enhancer		INTRAGENIC	NM_005895	GOLGA3	8408	1	1		NM_005895	GOLGA3	1	1	GOLGA3
chr13:28842893-28843180	-54.25	-24.76	288		Enhancer		INTRAGENIC	NM_175854	PAN3	130393	1	1		NR_029383	PAN3-AS1	1	0	PAN3
chr13:29282200-29282406	-36.27	-9.99	207		Enhancer		INTRAGENIC	NM_181785	SLC46A3	10847	1	1		NM_001135919	SLC46A3	1	1	SLC46A3
chr13:30008637-30008863	-72.94	-10.98	227		Enhancer		INTRAGENIC	NM_015233	MTUS2	5973	1	1		NM_015233	MTUS2	1	1	MTUS2
chr13:30850479-30850548	-25.51	-6.09	70		Enhancer		INTRAGENIC	NM_001014380	KATNAL1	30678	1	1		NM_001014380	KATNAL1	1	1	KATNAL1
chr13:41019677-41020091	-108.6	-12.55	415		Enhancer		INTRAGENIC	NR_024506	LINC00598	35259	1	1		NR_024505	LINC00598	1	1	LINC00598
chr13:41038617-41038746	-24.47	-7.28	130		Enhancer		INTRAGENIC	NR_024506	LINC00598	16462	1	1		NR_024505	LINC00598	1	1	LINC00598
chr13:41333098-41333203	-17.85	-9.02	106		Enhancer		INTRAGENIC	NM_005830	MRPS31	12197	1	1		NM_005830	MRPS31	1	1	MRPS31
chr13:42035849-42035963	-71.28	-6.71	115		Enhancer		INTRAGENIC	NM_014059	RGCC	4364	1	1		NM_014059	RGCC	1	1	RGCC
chr13:45548744-45548851	-71.39	-8.51	108		Enhancer		INTRAGENIC	NM_012345	NUFIP1	14816	1	1		NM_012345	NUFIP1	1	1	NUFIP1
chr13:46753847-46754017	-25.63	-8.85	171		SE		INTRAGENIC	NM_002298	LCP1	2527	1	1		NM_002298	LCP1	1	1	LCP1
chr13:46756421-46756485	-22.11	-11.99	65		SE		TSS-proximal	NM_002298	LCP1	6	1	1		NM_002298	LCP1	1	1	LCP1
chr13:49079901-49080040	-54.48	-9.04	140		Enhancer		INTRAGENIC	NM_001286832	RCBTB2	27422	1	1		NM_001268	RCBTB2	1	1	RCBTB2
chr13:52368095-52368246	-1000	-10.44	152		Enhancer		INTRAGENIC	NM_024705	DHRS12	10128	1	1		NM_001031719	DHRS12	1	1	DHRS12
chr13:98112402-98112483	-20.59	-9.23	82		Enhancer		INTRAGENIC	NM_021033	RAP2A	25967	1	1		NM_021033	RAP2A	1	1	RAP2A
chr13:99934651-99934852	-46.26	-10.01	202		Enhancer		INTRAGENIC	NM_177967	UBAC2	81588	1	1		NM_001098200	GPR18	1	1	UBAC2
chr13:100027704-100027849	-42.63	-8.04	146		Enhancer		INTRAGENIC	NM_177967	UBAC2	174613	1	1		NR_024013	FKSG29	1	0	UBAC2
chr13:100156980-100157210	-38.86	-11.82	231		Enhancer		INTRAGENIC	NM_004800	TM9SF2	3467	1	1		NM_004800	TM9SF2	1	1	TM9SF2
chr13:111837055-111837456	-1000	-27.81	402		SE		TSS-proximal	NM_001113513	ARHGEF7	-1918	1	1		NM_001113513	ARHGEF7	1	1	ARHGEF7
chr13:111838891-111839074	-49.45	-9.26	184		SE		TSS-proximal	NM_001113513	ARHGEF7	-191	1	1		NM_001113513	ARHGEF7	1	1	ARHGEF7
chr14:31451897-31452070	-21.52	-14.39	174		Enhancer		INTRAGENIC	NM_014574	STRN3	43624	1	1		NM_001254729	AP4S1	1	1	STRN3
chr14:35342864-35342951	-55.85	-6.28	88		Enhancer		INTRAGENIC	NM_182648	BAZ1A	1946	1	1		NM_013448	BAZ1A	1	1	BAZ1A
chr14:35754738-35755178	-83.23	-10.47	441		Enhancer		INTRAGENIC	NM_001282234	PSMA6	7194	1	1		NM_001282232	PSMA6	1	1	PSMA6
chr14:54950197-54950437	-37.19	-12.42	241		Enhancer		INTRAGENIC	NM_004124	GMFB	5427	1	1		NM_004124	GMFB	1	1	GMFB
chr14:55252949-55253118	-28.43	-6.41	170		Enhancer		INTRAGENIC	NM_001161577	SAMD4A	31527	1	1		NM_001161577	SAMD4A	1	1	SAMD4A
chr14:61547376-61547564	-48.74	-16.91	189		Enhancer		INTRAGENIC	NR_033344	SLC38A6	99505	1	1		NR_033344	SLC38A6	1	1	SLC38A6
chr14:61943688-61943807	-38.53	-9.3	120		SE		INTRAGENIC	NM_006255	PRKCH	155586	1	1		NR_039985	FLJ22447	1	0	PRKCH
chr14:61969828-61970392	-43.23	-16.21	565		SE		INTRAGENIC	NM_006255	PRKCH	181949	1	1		NR_039985	FLJ22447	1	0	PRKCH
chr14:62547906-62547995	-35.28	-6.47	90		Enhancer		INTRAGENIC	NM_031914	SYT16	85409	1	1		NR_015358	LINC00643	1	1	SYT16
chr14:64334808-64335095	-40.01	-11.05	288		SE		INTRAGENIC	NM_015180	SYNE2	15268	1	1		NM_015180	SYNE2	1	1	SYNE2
chr14:64702391-64702524	-78.99	-9.66	134		Enhancer		INTRAGENIC	NM_001271877	ESR2	47336	1	1		NM_182910	SYNE2	1	1	ESR2
chr14:64702839-64702918	-78.99	-9.34	80		Enhancer		INTRAGENIC	NM_001271877	ESR2	46915	1	1		NM_182910	SYNE2	1	1	ESR2
chr14:67955380-67955482	-100.62	-11.18	103		Enhancer		INTRAGENIC	NM_182526	TMEM229B	26590	1	1		NM_182526	TMEM229B	1	1	TMEM229B
chr14:68980610-68980766	-46.3	-6.71	157		Enhancer		INTRAGENIC	NM_133509	RAD51B	694192	1	1		NM_001244698	ZFP36L1	1	1	RAD51B
chr14:72044528-72044647	-25.81	-5.41	120		Enhancer		INTRAGENIC	NM_001284245	SIPA1L1	48558	1	1		NM_001284246	SIPA1L1	1	1	SIPA1L1
chr14:75906774-75906937	-55.75	-6.47	164		Enhancer		INTRAGENIC	NM_001135049	JDP2	8018	1	1		NM_001135049	JDP2	1	1	JDP2
chr14:75937291-75937407	-43.89	-7.97	117		Enhancer		INTRAGENIC	NM_001135049	JDP2	38512	1	1		NM_001135049	JDP2	1	1	JDP2
chr14:77841626-77841818	-35.42	-9.92	193		SE		INTRAGENIC	NM_213601	TMED8	1674	1	1		NM_213601	TMED8	1	1	TMED8
chr14:81425926-81426205	-36.34	-7.7	280		Enhancer		INTRAGENIC	NM_001142626	TSHR	4196	1	1		NM_000369	TSHR	1	1	TSHR
chr14:81592002-81592097	-34.06	-6.91	96		Enhancer		INTRAGENIC	NM_000369	TSHR	170180	1	1		NR_003021	SNORA79	1	0	TSHR
chr14:81675680-81675781	-40.07	-5.87	102		Enhancer		INTRAGENIC	NM_015859	GTF2A1	11566	1	1		NR_003021	SNORA79	1	0	GTF2A1
chr14:89770413-89770588	-45.79	-10.35	176		SE		INTRAGENIC	NM_005197	FOXN3	112954	1	1		NM_005197	FOXN3	1	1	FOXN3
chr14:89850424-89850599	-52.57	-12.28	176		Enhancer		INTRAGENIC	NM_005197	FOXN3	32943	1	1		NM_005197	FOXN3	1	1	FOXN3
chr14:89960589-89960654	-15.78	-9.4	66		Enhancer		INTRAGENIC	NM_001085471	FOXN3	124873	1	1		NR_036500	FOXN3-AS1	1	0	FOXN3
chr14:92339895-92340031	-57.83	-8.99	137		Enhancer		INTRAGENIC	NM_006329	FBLN5	74083	1	1		NM_001128596	TC2N	1	1	FBLN5
chr14:94442373-94442741	-52.42	-16.86	369		SE		TSS-proximal	NM_001202429	ASB2	519	1	1		NM_001202429	ASB2	1	1	ASB2
chr14:94444590-94444965	-64.67	-15.77	376		SE		TSS-proximal	NM_001202429	ASB2	-1701	1	1		NM_001202429	ASB2	1	1	ASB2
chr14:96130971-96131111	-48.45	-8.46	141		SE		INTRAGENIC	NR_028288	TCL6	13526	1	1		NR_028288	TCL6	1	1	TCL6
chr14:96133782-96133956	-35	-9.74	175		SE		INTRAGENIC	NR_028288	TCL6	16354	1	1		NR_028288	TCL6	1	1	TCL6
chr14:102240924-102241054	-58.1	-7.11	131		Enhancer		INTRAGENIC	NM_001161726	PPP2R5C	12854	1	1		NM_001161725	PPP2R5C	1	1	PPP2R5C
chr14:102342890-102343101	-39.82	-11.61	212		Enhancer		INTRAGENIC	NM_178587	PPP2R5C	66855	1	1		NM_002719	PPP2R5C	1	1	PPP2R5C
chr14:103077738-103078009	-51.86	-18.99	272		Enhancer		INTRAGENIC	NM_015156	RCOR1	18877	1	1		NM_015156	RCOR1	1	1	RCOR1
chr14:103368106-103368215	-34.66	-9.53	110		Enhancer		INTRAGENIC	NM_001199427	TRAF3	124344	1	1		NM_030943	AMN	1	1	TRAF3
chr14:104230087-104230396	-19.8	-8.01	310		Enhancer		INTRAGENIC	NM_015316	PPP1R13B	83686	1	1		NM_001198953	ZFYVE21	1	1	PPP1R13B
chr15:30917724-30918381	-57.34	-33.47	658		Enhancer		TSS-proximal	NM_001039841	ARHGAP11B	-827	1	1		NM_001039841	ARHGAP11B	1	1	ARHGAP11B
chr15:31653707-31653878	-31.69	-8.76	172		Enhancer		INTRAGENIC	NM_001302461	KLF13	34734	1	1		NM_001302461	KLF13	1	1	KLF13
chr15:40391064-40391244	-48.74	-7.37	181		Enhancer		INTRAGENIC	NM_001003942	BMF	7133	1	1		NM_001003942	BMF	1	1	BMF
chr15:40475995-40476335	-37.82	-8.55	341		Enhancer		INTRAGENIC	NM_001211	BUB1B	22955	1	1		NM_001211	BUB1B	1	1	BUB1B
chr15:42260218-42260365	-75.66	-5.69	148		Enhancer		INTRAGENIC	NM_139265	EHD4	4464	1	1		NM_139265	EHD4	1	1	EHD4
chr15:42797304-42797405	-26.73	-8.14	102		SE		INTRAGENIC	NM_130798	SNAP23	9850	1	1		NM_003825	SNAP23	1	1	SNAP23
chr15:44081730-44081912	-31.05	-9.69	183		SE		INTRAGENIC	NM_001199877	SERF2	12527	1	1		NM_001018108	SERF2	1	1	SERF2
chr15:44101200-44101420	-36.12	-17.13	221		Enhancer		INTRAGENIC	NM_005926	MFAP1	15641	1	1		NM_001199885	HYPK	1	1	MFAP1
chr15:45896173-45896339	-53.83	-12.23	167		Enhancer		INTRAGENIC	NM_012388	BLOC1S6	16839	1	1		NM_012388	BLOC1S6	1	1	BLOC1S6
chr15:50736851-50737185	-102.29	-14.12	335		Enhancer		INTRAGENIC	NM_001283049	USP8	20444	1	1		NM_001128610	USP8	1	1	USP8
chr15:52024135-52024169	-59.84	-8.36	35		Enhancer		INTRAGENIC	NM_153374	LYSMD2	6168	1	1		NM_153374	LYSMD2	1	1	LYSMD2
chr15:52524634-52524803	-35.67	-7.73	170		SE		INTRAGENIC	NM_018728	MYO5C	63277	1	1		NM_016194	GNB5	1	1	MYO5C
chr15:52525748-52525885	-70.37	-10.35	138		SE		INTRAGENIC	NM_018728	MYO5C	62179	1	1		NM_016194	GNB5	1	1	MYO5C
chr15:52527357-52527603	-43.72	-7.75	247		SE		INTRAGENIC	NM_018728	MYO5C	60515	1	1		NM_016194	GNB5	1	1	MYO5C
chr15:52970267-52970432	-24.9	-7.44	166		SE		TSS-proximal	NM_019600	FAM214A	482	1	1		NM_019600	FAM214A	1	1	FAM214A
chr15:56664092-56664199	-59.08	-7.19	108		Enhancer		INTRAGENIC	NM_001286449	TEX9	6523	1	1		NM_001286449	TEX9	1	1	TEX9
chr15:59590393-59590562	-65.23	-6.64	170		Enhancer		INTRAGENIC	NM_004998	MYO1E	74594	1	1		NM_004998	MYO1E	1	1	MYO1E
chr15:60943948-60944117	-37.62	-6.03	170		Enhancer		INTRAGENIC	NM_134261	RORA	577470	1	1		NM_002943	RORA	1	1	RORA
chr15:61014535-61014652	-17.83	-10.46	118		Enhancer		INTRAGENIC	NM_134261	RORA	506909	1	1		NM_002943	RORA	1	1	RORA
chr15:64445761-64445894	-41.81	-7.42	134		Enhancer		INTRAGENIC	NM_024798	SNX22	1911	1	1		NM_024798	SNX22	1	1	SNX22
chr15:64864230-64864349	-67.25	-9.54	120		Enhancer		INTRAGENIC	NM_015042	ZNF609	72670	1	1		NM_015042	ZNF609	1	1	ZNF609
chr15:64914857-64915039	-30.63	-7.57	183		Enhancer		INTRAGENIC	NM_015042	ZNF609	123329	1	1		NM_001301302	OAZ2	1	1	ZNF609
chr15:64915254-64915353	-30.63	-5.34	100		Enhancer		INTRAGENIC	NM_015042	ZNF609	123684	1	1		NM_001301302	OAZ2	1	1	ZNF609
chr15:64915959-64916120	-47.38	-8.91	162		Enhancer		INTRAGENIC	NM_015042	ZNF609	124420	1	1		NM_001301302	OAZ2	1	1	ZNF609
chr15:65955950-65956156	-25.23	-6.35	207		Enhancer		INTRAGENIC	NM_005848	DENND4A	128578	1	1		NM_001254740	SLC24A1	1	1	DENND4A
chr15:68502122-68502247	-23.93	-6.46	126		Enhancer		INTRAGENIC	NM_017882	CLN6	19896	1	1		NM_001031733	CALML4	1	1	CLN6
chr15:68923945-68924141	-70.87	-10.63	197		Enhancer		TSS-proximal	NM_001190457	CORO2B	-284	1	1		NM_001190457	CORO2B	1	1	CORO2B
chr15:72363508-72363625	-40.53	-6.58	118		Enhancer		INTRAGENIC	NM_006901	MYO9A	46874	1	1		NM_001166340	SENP8	1	1	MYO9A
chr15:72520732-72520949	-35.46	-8.52	218		Enhancer		INTRAGENIC	NM_001206799	PKM	1223	1	1		NM_001206799	PKM	1	1	PKM
chr15:72523587-72523788	-46.74	-10.72	202		Enhancer		TSS-proximal	NM_001206797	PKM	40	1	1		NM_001206796	PKM	1	1	PKM
chr15:75300640-75300782	-29.39	-10.07	143		Enhancer		INTRAGENIC	NR_033660	SCAMP5	12835	1	1		NM_001178111	SCAMP5	1	1	SCAMP5
chr15:75301393-75301608	-27.18	-11.26	216		Enhancer		INTRAGENIC	NR_033660	SCAMP5	13624	1	1		NM_001178111	SCAMP5	1	1	SCAMP5
chr15:75642212-75642565	-98.08	-14.99	354		Enhancer		INTRAGENIC	NM_001256552	NEIL1	2428	1	1		NM_001256552	NEIL1	1	1	NEIL1
chr15:79053952-79054174	-36.21	-6.88	223		Enhancer		INTRAGENIC	NM_014272	ADAMTS7	49710	1	1		NR_036495	LOC646938	1	0	ADAMTS7
chr15:79270045-79270144	-58.24	-5.55	100		Enhancer		INTRAGENIC	NM_153815	RASGRF1	27908	1	1		NM_153815	RASGRF1	1	1	RASGRF1
chr15:90602842-90603040	-1000	-14.77	199		Enhancer		INTRAGENIC	NM_198526	ZNF710	58218	1	1		NM_001289910	IDH2	1	1	ZNF710
chr15:90734416-90734537	-14.47	-7.16	122		Enhancer		INTRAGENIC	NM_020210	SEMA4B	6324	1	1		NM_020210	SEMA4B	1	1	SEMA4B
chr15:92401041-92401300	-42.51	-14.79	260		SE		INTRAGENIC	NM_013272	SLCO3A1	4232	1	1		NM_001145044	SLCO3A1	1	1	SLCO3A1
chr15:92404541-92404641	-71.24	-5.92	101		SE		INTRAGENIC	NM_013272	SLCO3A1	7653	1	1		NM_001145044	SLCO3A1	1	1	SLCO3A1
chr15:92407905-92408090	-31.65	-7.79	186		SE		INTRAGENIC	NM_013272	SLCO3A1	11059	1	1		NM_001145044	SLCO3A1	1	1	SLCO3A1
chr15:94850055-94850192	-33.21	-13.02	138		Enhancer		INTRAGENIC	NM_001159643	MCTP2	8693	1	1		NM_001159643	MCTP2	1	1	MCTP2
chr16:4555408-4555568	-33.62	-12.04	161		Enhancer		INTRAGENIC	NM_001127205	HMOX2	9629	1	1		NM_001127205	HMOX2	1	1	HMOX2
chr16:10847142-10847253	-116.79	-5.97	112		Enhancer		INTRAGENIC	NM_001278506	NUBP1	9554	1	1		NM_001278506	NUBP1	1	1	NUBP1
chr16:11006477-11006813	-130.26	-16.84	337		Enhancer		INTRAGENIC	NM_001286403	CIITA	35590	1	1		NM_014015	DEXI	1	1	CIITA
chr16:11076582-11076735	-55.23	-8.17	154		Enhancer		INTRAGENIC	NM_001243403	CLEC16A	38313	1	1		NM_001243403	CLEC16A	1	1	CLEC16A
chr16:11171869-11172067	-33.12	-5.34	199		Enhancer		INTRAGENIC	NM_001243403	CLEC16A	133623	1	1		NM_001243403	CLEC16A	1	1	CLEC16A
chr16:14701973-14702057	-27.68	-6.32	85		Enhancer		INTRAGENIC	NM_001242992	PARN	22113	1	1		NM_001134477	PARN	1	1	PARN
chr16:17395475-17396011	-79.12	-15.86	537		Enhancer		INTRAGENIC	NM_022166	XYLT1	168995	1	1		NM_022166	XYLT1	1	1	XYLT1
chr16:17510595-17510787	-29.06	-8.55	193		Enhancer		INTRAGENIC	NM_022166	XYLT1	54047	1	1		NM_022166	XYLT1	1	1	XYLT1
chr16:17554152-17554350	-62.34	-10.87	199		Enhancer		INTRAGENIC	NM_022166	XYLT1	10487	1	1		NM_022166	XYLT1	1	1	XYLT1
chr16:19221944-19222095	-76.28	-16.46	152		Enhancer		INTRAGENIC	NM_016524	SYT17	42381	1	1		NM_016524	SYT17	1	1	SYT17
chr16:21391077-21391299	-48.71	-11.8	223		SE		INTRAGENIC	NR_045011	SNX29P1	30504	1	1		NR_045011	SNX29P1	1	1	SNX29P1
chr16:23875081-23875336	-54.38	-19.85	256		Enhancer		INTRAGENIC	NM_002738	PRKCB	27908	1	1		NM_002738	PRKCB	1	1	PRKCB
chr16:27243575-27243803	-75.91	-7.68	229		Enhancer		INTRAGENIC	NM_145080	NSMCE1	36424	1	1		NM_001145348	KDM8	1	1	NSMCE1
chr16:29370183-29370419	-44.91	-12.85	237		SE		INTRAGENIC	NR_002939	SNX29P2	56693	1	1		NR_002939	SNX29P2	1	1	SNX29P2
chr16:30483096-30483227	-71.28	-9.48	132		SE		TSS-proximal	NM_001114380	ITGAL	-822	1	1		NM_001114380	ITGAL	1	1	ITGAL
chr16:30483899-30484008	-63.91	-12.4	110		SE		TSS-proximal	NM_001114380	ITGAL	-30	1	1		NM_001114380	ITGAL	1	1	ITGAL
chr16:46950361-46950443	-33.13	-8.07	83		SE		INTRAGENIC	NM_001142466	GPT2	31300	1	1		NM_001142466	GPT2	1	1	GPT2
chr16:47527094-47527323	-60.38	-9.02	230		Enhancer		INTRAGENIC	NM_000293	PHKB	31998	1	1		NM_000293	PHKB	1	1	PHKB
chr16:50315954-50316115	-1000	-13.54	162		Enhancer		INTRAGENIC	NM_001286057	ADCY7	15583	1	1		NM_001114	ADCY7	1	1	ADCY7
chr16:53132706-53132898	-56.7	-6.15	193		Enhancer		INTRAGENIC	NM_025134	CHD9	43857	1	1		NM_025134	CHD9	1	1	CHD9
chr16:56455293-56455342	-31.6	-16.02	50		SE		INTRAGENIC	NM_001144	AMFR	4133	1	1		NM_001144	AMFR	1	1	AMFR
chr16:56455508-56455615	-31.6	-16.02	108		SE		INTRAGENIC	NM_001144	AMFR	3889	1	1		NM_001144	AMFR	1	1	AMFR
chr16:57571722-57571822	-50.13	-7.28	101		SE		TSS-proximal	NM_033212	CCDC102A	-1295	1	1		NM_033212	CCDC102A	1	1	CCDC102A
chr16:66550826-66550979	-69.43	-6.64	154		Enhancer		INTRAGENIC	NM_001272050	TK2	32826	1	1		NM_001272050	TK2	1	1	TK2
chr16:66557924-66558054	-68.96	-9.67	131		Enhancer		INTRAGENIC	NM_001272050	TK2	25739	1	1		NM_001272050	TK2	1	1	TK2
chr16:66558682-66559017	-1000	-8.55	336		Enhancer		INTRAGENIC	NM_001272050	TK2	24879	1	1		NM_001272050	TK2	1	1	TK2
chr16:70464756-70464960	-70.57	-14.88	205		SE		INTRAGENIC	NM_006927	ST3GAL2	8133	1	1		NM_006927	ST3GAL2	1	1	ST3GAL2
chr16:70465389-70465536	-70.57	-7.48	148		SE		INTRAGENIC	NM_006927	ST3GAL2	7529	1	1		NM_006927	ST3GAL2	1	1	ST3GAL2
chr16:70466613-70466807	-1000	-10.07	195		SE		INTRAGENIC	NM_006927	ST3GAL2	6281	1	1		NM_006927	ST3GAL2	1	1	ST3GAL2
chr16:75109202-75109388	-53.33	-11.28	187		Enhancer		INTRAGENIC	NM_032268	ZNRF1	76380	1	1		NM_153486	LDHD	1	0	ZNRF1
chr16:75685166-75685304	-20.26	-7.02	139		Enhancer		INTRAGENIC	NM_018975	TERF2IP	3600	1	1		NM_018975	TERF2IP	1	1	TERF2IP
chr16:78783576-78783852	-47.21	-13.45	277		Enhancer		INTRAGENIC	NM_001291997	WWOX	650404	1	1		NM_001291997	WWOX	1	1	WWOX
chr16:78996484-78996700	-48.01	-7.69	217		Enhancer		INTRAGENIC	NM_001291997	WWOX	863282	1	1		NM_001031804	MAF	0	1	WWOX
chr16:80710574-80710735	-38.34	-8.02	162		Enhancer		INTRAGENIC	NM_152342	CDYL2	127521	1	1		NM_152342	CDYL2	1	1	CDYL2
chr16:81515017-81515287	-86.22	-14.08	271		Enhancer		INTRAGENIC	NM_198390	CMIP	36377	1	1		NM_030629	CMIP	1	1	CMIP
chr16:81534982-81535085	-28.18	-12.79	104		Enhancer		INTRAGENIC	NM_030629	CMIP	6079	1	1		NM_030629	CMIP	1	1	CMIP
chr16:81870276-81870539	-59.02	-6.05	264		SE		INTRAGENIC	NM_002661	PLCG2	57544	1	1		NM_002661	PLCG2	1	1	PLCG2
chr16:81897391-81897559	-1000	-9.75	169		Enhancer		INTRAGENIC	NM_002661	PLCG2	84612	1	1		NM_002661	PLCG2	1	1	PLCG2
chr16:87421910-87421988	-23.49	-7.42	79		Enhancer		INTRAGENIC	NM_001282683	FBXO31	3764	1	1		NM_001282683	FBXO31	1	1	FBXO31
chr16:89164980-89165076	-75.12	-12.43	97		Enhancer		INTRAGENIC	NM_001284316	ACSF3	4811	1	1		NM_001127214	ACSF3	1	1	ACSF3
chr16:89181733-89181883	-86.37	-8.87	151		Enhancer		INTRAGENIC	NM_001284316	ACSF3	21591	1	1		NR_045667	ACSF3	1	1	ACSF3
chr16:89554443-89554616	-23.68	-15.12	174		Enhancer		INTRAGENIC	NR_045839	ANKRD11	2440	1	1		NM_001256182	ANKRD11	1	1	ANKRD11
chr16:89880799-89880904	-17.53	-5.73	106		Enhancer		INTRAGENIC	NM_001018112	FANCA	2214	1	1		NM_000135	FANCA	1	1	FANCA
chr16:89975417-89975557	-25.79	-7.27	141		Enhancer		INTRAGENIC	NM_014972	TCF25	35493	1	1		NM_002386	MC1R	1	1	TCF25
chr16:90022948-90023175	-43.84	-12.4	228		Enhancer		INTRAGENIC	NM_001242819	DEF8	7233	1	1		NM_001242819	DEF8	1	1	DEF8
chr17:1084487-1084723	-61.94	-8.62	237		Enhancer		TSS-proximal	NM_021962	ABR	-1337	1	1		NM_021962	ABR	1	1	ABR
chr17:1085196-1085422	-61.94	-7.1	227		Enhancer		INTRAGENIC	NM_001159746	ABR	5307	1	1		NM_021962	ABR	1	1	ABR
chr17:1086977-1087025	-57.55	-7.43	49		Enhancer		INTRAGENIC	NM_001159746	ABR	3615	1	1		NM_001159746	ABR	1	1	ABR
chr17:1496254-1496399	-63.62	-10.02	146		Enhancer		INTRAGENIC	NM_001284499	SLC43A2	12002	1	1		NM_001284499	SLC43A2	1	1	SLC43A2
chr17:2906129-2906340	-110.26	-17.86	212		Enhancer		INTRAGENIC	NM_001100398	RAP1GAP2	206502	1	1		NM_014566	OR1D5	1	0	RAP1GAP2
chr17:5233501-5233566	-17.56	-6.11	66		Enhancer		INTRAGENIC	NM_001291582	RABEP1	47975	1	1		NM_001083585	RABEP1	1	1	RABEP1
chr17:9962964-9963227	-31.15	-11.11	264		Enhancer		INTRAGENIC	NM_201433	GAS7	138773	1	1		NM_201432	GAS7	1	1	GAS7
chr17:12719276-12719401	-28.62	-6.57	126		Enhancer		INTRAGENIC	NM_014859	ARHGAP44	26509	1	1		NM_014859	ARHGAP44	1	1	ARHGAP44
chr17:17793356-17793454	-18.45	-7.53	99		Enhancer		INTRAGENIC	NM_001288788	TOM1L2	82379	1	1		NM_001005291	SREBF1	1	1	TOM1L2
chr17:18802976-18803212	-86.53	-16.3	237		Enhancer		INTRAGENIC	NM_001243940	PRPSAP2	34312	1	1		NM_001243940	PRPSAP2	1	1	PRPSAP2
chr17:18804326-18804512	-90.72	-17.23	187		Enhancer		INTRAGENIC	NM_001243940	PRPSAP2	35637	1	1		NM_001243940	PRPSAP2	1	1	PRPSAP2
chr17:18940006-18940216	-119.11	-9.42	211		SE		INTRAGENIC	NM_006613	GRAP	10225	1	1		NM_006613	GRAP	1	1	GRAP
chr17:18942133-18942259	-85.87	-5.95	127		SE		INTRAGENIC	NM_006613	GRAP	8140	1	1		NM_006613	GRAP	1	1	GRAP
chr17:20243361-20243509	-25.85	-10.82	149		Enhancer		INTRAGENIC	NR_023380	CCDC144CP	18948	1	1		NR_023380	CCDC144CP	1	1	CCDC144CP
chr17:26380872-26380915	-22.7	-7.77	44		SE		INTRAGENIC	NM_016231	NLK	11205	1	1		NM_016231	NLK	1	1	NLK
chr17:26401270-26401378	-49.35	-12.27	109		Enhancer		INTRAGENIC	NM_016231	NLK	31636	1	1		NM_016231	NLK	1	1	NLK
chr17:26424948-26425165	-42.6	-10.66	218		Enhancer		INTRAGENIC	NM_016231	NLK	55368	1	1		NM_016231	NLK	1	1	NLK
chr17:27220695-27220807	-31.38	-7.01	113		Enhancer		INTRAGENIC	NM_004475	FLOT2	3964	1	1		NM_004475	FLOT2	1	1	FLOT2
chr17:28136125-28136318	-77.34	-12.13	194		Enhancer		INTRAGENIC	NM_033389	SSH2	120837	1	1		NM_001282131	SSH2	1	1	SSH2
chr17:29285351-29285448	-29.3	-5.85	98		Enhancer		INTRAGENIC	NM_018404	ADAP2	36645	1	1		NM_001184992	RNF135	1	1	ADAP2
chr17:30216793-30216952	-23.97	-8.12	160		Enhancer		INTRAGENIC	NM_018428	UTP6	11857	1	1		NM_018428	UTP6	1	1	UTP6
chr17:30850326-30850568	-92.69	-20.37	243		SE		INTRAGENIC	NM_015194	MYO1D	353455	1	1		NM_003885	CDK5R1	1	1	MYO1D
chr17:30851136-30851389	-66.14	-9.92	254		SE		INTRAGENIC	NM_015194	MYO1D	352640	1	1		NM_003885	CDK5R1	1	1	MYO1D
chr17:37950634-37950793	-92.6	-10.35	160		SE		INTRAGENIC	NM_001257413	IKZF3	69728	1	1		NM_001284516	IKZF3	1	1	IKZF3
chr17:38021236-38021384	-97.86	-8.42	149		SE		TSS-proximal	NM_001257413	IKZF3	-869	1	1		NM_001257408	IKZF3	1	1	IKZF3
chr17:38021764-38021968	-97.86	-12.06	205		SE		TSS-proximal	NM_001257413	IKZF3	-1425	1	1		NM_001257408	IKZF3	1	1	IKZF3
chr17:40267972-40268132	-32.04	-6.78	161		Enhancer		INTRAGENIC	NM_021078	KAT2A	5330	1	1		NM_024119	DHX58	1	1	KAT2A
chr17:43303524-43303734	-67.53	-10.31	211		Enhancer		INTRAGENIC	NM_005892	FMNL1	4337	1	1		NM_005892	FMNL1	1	1	FMNL1
chr17:43487855-43487921	-24.69	-6.87	67		Enhancer		INTRAGENIC	NM_199282	ARHGAP27	15124	1	1		NM_199282	ARHGAP27	1	1	ARHGAP27
chr17:43505732-43505847	-59.61	-5.28	116		Enhancer		INTRAGENIC	NM_001282290	ARHGAP27	1874	1	1		NM_001282290	ARHGAP27	1	1	ARHGAP27
chr17:43506242-43506368	-59.61	-6.25	127		Enhancer		INTRAGENIC	NM_001282290	ARHGAP27	1358	1	1		NM_001282290	ARHGAP27	1	1	ARHGAP27
chr17:54985574-54985649	-28.88	-6.67	76		Enhancer		INTRAGENIC	NM_005082	TRIM25	5798	1	1		NM_005082	TRIM25	1	1	TRIM25
chr17:55082338-55082830	-46.17	-23.32	493		Enhancer		INTRAGENIC	NM_021626	SCPEP1	27116	1	1		NM_021626	SCPEP1	1	1	SCPEP1
chr17:55433920-55433995	-40.1	-8.94	76		Enhancer		INTRAGENIC	NM_170721	MSI2	99583	1	1		NM_170721	MSI2	1	1	MSI2
chr17:55628869-55629139	-84.96	-10.85	271		Enhancer		INTRAGENIC	NM_170721	MSI2	294630	1	1		NM_170721	MSI2	1	1	MSI2
chr17:56582502-56582654	-43.26	-6.53	153		Enhancer		INTRAGENIC	NM_004687	MTMR4	12673	1	1		NM_004687	MTMR4	1	1	MTMR4
chr17:57078963-57079066	-41.59	-15.35	104		Enhancer		INTRAGENIC	NM_015294	TRIM37	105252	1	1		NM_001005207	TRIM37	1	1	TRIM37
chr17:57705253-57705354	-21.41	-5.17	102		Enhancer		INTRAGENIC	NM_001288653	CLTC	8253	1	1		NM_001288653	CLTC	1	1	CLTC
chr17:57721248-57721329	-16.31	-5.7	82		Enhancer		INTRAGENIC	NM_001288653	CLTC	24238	1	1		NM_001288653	CLTC	1	1	CLTC
chr17:57863999-57864110	-33.28	-8.64	112		Enhancer		INTRAGENIC	NM_030938	VMP1	79191	1	1		NM_030938	VMP1	1	1	VMP1
chr17:59861294-59861724	-64.87	-19.89	431		Enhancer		INTRAGENIC	NM_032043	BRIP1	79411	1	1		NM_032043	BRIP1	1	1	BRIP1
chr17:62009605-62009865	-23.77	-7.94	261		SE		TSS-proximal	NM_021602	CD79B	-31	1	1		NM_000626	CD79B	1	1	CD79B
chr17:63177410-63177547	-32.37	-6.13	138		Enhancer		INTRAGENIC	NM_001165933	RGS9	44022	1	1		NM_001081955	RGS9	1	1	RGS9
chr17:64437613-64437803	-58.89	-9.2	191		Enhancer		INTRAGENIC	NM_002737	PRKCA	138782	1	1		NM_002737	PRKCA	1	1	PRKCA
chr17:66342738-66342885	-22.95	-10.16	148		Enhancer		INTRAGENIC	NM_001267727	ARSG	55175	1	1		NM_001267727	ARSG	1	1	ARSG
chr17:66494255-66494388	-53.38	-6.81	134		Enhancer		INTRAGENIC	NM_001278433	PRKAR1A	84557	1	1		NM_212471	PRKAR1A	1	1	PRKAR1A
chr17:67112103-67112376	-109.4	-15.81	274		Enhancer		INTRAGENIC	NM_080284	ABCA6	25776	1	1		NM_080284	ABCA6	1	1	ABCA6
chr17:70768459-70768527	-38.46	-6.21	69		Enhancer		INTRAGENIC	NM_001159770	SLC39A11	320360	1	1		NR_033876	LINC00511	1	0	SLC39A11
chr17:73660139-73660710	-98.6	-22.02	572		Enhancer		INTRAGENIC	NM_001003716	RECQL5	2845	1	1		NM_001301839	SAP30BP	1	1	RECQL5
chr17:74423916-74424158	-109.84	-16.5	243		Enhancer		INTRAGENIC	NM_022066	UBE2O	25251	1	1		NM_022066	UBE2O	1	1	UBE2O
chr17:75140483-75140672	-72.23	-11.18	190		SE		INTRAGENIC	NM_001143999	SEC14L1	3572	1	1		NM_001039573	SEC14L1	1	1	SEC14L1
chr17:76775985-76776064	-16.01	-6.22	80		SE		INTRAGENIC	NM_017456	CYTH1	2400	1	1		NM_004762	CYTH1	1	1	CYTH1
chr17:78711336-78711469	-84.77	-9.34	134		Enhancer		INTRAGENIC	NM_001163034	RPTOR	192777	1	1		NM_001163034	RPTOR	1	1	RPTOR
chr17:78885504-78885762	-142.28	-18.19	259		Enhancer		INTRAGENIC	NM_001163034	RPTOR	367008	1	1		NM_024591	CHMP6	1	1	RPTOR
chr18:5972459-5972632	-35.33	-15.83	174		Enhancer		INTRAGENIC	NM_173464	L3MBTL4	442365	1	1		NM_001080209	TMEM200C	1	0	L3MBTL4
chr18:5975125-5975357	-35.93	-16.46	233		Enhancer		INTRAGENIC	NM_173464	L3MBTL4	439669	1	1		NM_001080209	TMEM200C	1	0	L3MBTL4
chr18:13052071-13052189	-20.12	-5.22	119		Enhancer		INTRAGENIC	NM_032142	CEP192	60769	1	1		NM_032142	CEP192	1	1	CEP192
chr18:23770584-23770835	-46.36	-15.89	252		Enhancer		INTRAGENIC	NM_144662	PSMA8	56893	1	1		NM_001293725	TAF4B	1	1	PSMA8
chr18:30340438-30340735	-1000	-14.23	298		Enhancer		INTRAGENIC	NM_020805	KLHL14	12388	1	1		NM_020805	KLHL14	1	1	KLHL14
chr18:34315234-34315428	-27.9	-10.21	195		Enhancer		INTRAGENIC	NM_001281739	FHOD3	437672	1	1		NM_020776	KIAA1328	1	1	FHOD3
chr18:52935528-52935637	-32.92	-6.69	110		Enhancer		INTRAGENIC	NM_001243236	TCF4	34270	1	1		NM_001243236	TCF4	1	1	TCF4
chr18:59846695-59846790	-20.5	-6.97	96		Enhancer		INTRAGENIC	NM_012327	PIGN	7547	1	1		NM_012327	PIGN	1	1	PIGN
chr18:60806042-60806210	-45.75	-9.71	169		Enhancer		INTRAGENIC	NM_000633	BCL2	180487	1	1		NM_000633	BCL2	1	1	BCL2
chr18:60809146-60809216	-29.97	-6.5	71		Enhancer		INTRAGENIC	NM_000633	BCL2	177432	1	1		NM_000633	BCL2	1	1	BCL2
chr18:72519122-72519251	-22.2	-9.18	130		Enhancer		INTRAGENIC	NM_001146189	ZNF407	176267	1	1		NM_001146189	ZNF407	1	1	ZNF407
chr18:77195999-77196167	-46.52	-7.82	169		Enhancer		INTRAGENIC	NM_001278675	NFATC1	35809	1	1		NM_001278672	NFATC1	1	1	NFATC1
chr18:77220508-77220662	-45.73	-14.27	155		SE		INTRAGENIC	NM_001278675	NFATC1	60311	1	1		NM_001278672	NFATC1	1	1	NFATC1
chr18:77226617-77226962	-22.66	-6.95	346		SE		INTRAGENIC	NM_001278675	NFATC1	66515	1	1		NM_001278672	NFATC1	1	1	NFATC1
chr18:77283788-77283945	-89.08	-12.78	158		SE		INTRAGENIC	NM_001278673	NFATC1	123592	1	1		NM_001278672	NFATC1	1	1	NFATC1
chr19:2090182-2090818	-1000	-17.16	637		SE		INTRAGENIC	NM_130807	MOB3A	5769	1	1		NM_130807	MOB3A	1	1	MOB3A
chr19:2094376-2094579	-58.04	-6.87	204		SE		INTRAGENIC	NM_130807	MOB3A	1792	1	1		NM_130807	MOB3A	1	1	MOB3A
chr19:2223998-2224132	-57	-8.32	135		Enhancer		INTRAGENIC	NM_032482	DOT1L	59917	1	1		NM_018049	PLEKHJ1	1	1	DOT1L
chr19:2680891-2681128	-64.81	-16.14	238		Enhancer		INTRAGENIC	NM_052847	GNG7	21737	1	1		NM_052847	GNG7	1	1	GNG7
chr19:2681548-2681946	-86.07	-13.66	399		Enhancer		INTRAGENIC	NM_052847	GNG7	20999	1	1		NM_052847	GNG7	1	1	GNG7
chr19:6801523-6801985	-111.23	-15.4	463		Enhancer		INTRAGENIC	NM_001258206	VAV1	29075	1	1		NM_001258206	VAV1	1	1	VAV1
chr19:10484544-10484729	-31.39	-6.91	186		Enhancer		INTRAGENIC	NM_003331	TYK2	6612	1	1		NM_003331	TYK2	1	1	TYK2
chr19:10714017-10714285	-92.61	-12.58	269		SE		INTRAGENIC	NM_001145056	SLC44A2	1030	1	1		NM_001145056	SLC44A2	1	1	SLC44A2
chr19:10714772-10715033	-92.61	-19.43	262		SE		INTRAGENIC	NM_001145056	SLC44A2	1781	1	1		NM_001145056	SLC44A2	1	1	SLC44A2
chr19:10870469-10870601	-73.94	-5.56	133		Enhancer		INTRAGENIC	NM_004945	DNM2	41806	1	1		NM_001005360	DNM2	1	1	DNM2
chr19:11159855-11160095	-56.14	-11.18	241		Enhancer		INTRAGENIC	NM_001128848	SMARCA4	65147	1	1		NM_000527	LDLR	1	1	SMARCA4
chr19:11162705-11162879	-71.39	-7.41	175		Enhancer		INTRAGENIC	NM_001128848	SMARCA4	67964	1	1		NM_000527	LDLR	1	1	SMARCA4
chr19:11302703-11302830	-54.7	-5.97	128		Enhancer		INTRAGENIC	NM_015493	KANK2	2500	1	1		NM_015493	KANK2	1	1	KANK2
chr19:12723774-12723875	-67.89	-8.36	102		Enhancer		INTRAGENIC	NM_153358	ZNF791	2092	1	1		NM_153358	ZNF791	1	1	ZNF791
chr19:12724605-12724912	-1000	-29.08	308		Enhancer		INTRAGENIC	NM_153358	ZNF791	3026	1	1		NM_153358	ZNF791	1	1	ZNF791
chr19:12900852-12900973	-33.23	-5.63	122		Enhancer		TSS-proximal	NM_002229	JUNB	-1398	1	1		NM_002229	JUNB	1	1	JUNB
chr19:12903344-12903452	-15.91	-7.09	109		Enhancer		INTRAGENIC	NM_002229	JUNB	1088	1	1		NM_002229	JUNB	1	1	JUNB
chr19:13213945-13214093	-37.26	-7.03	149		Enhancer		TSS-proximal	NM_005583	LYL1	-45	1	1		NM_005583	LYL1	1	1	LYL1
chr19:13215223-13215452	-71.42	-23.95	230		Enhancer		TSS-proximal	NM_005583	LYL1	-1363	1	1		NM_005583	LYL1	1	1	LYL1
chr19:13216690-13216855	-29.02	-8.91	166		Enhancer		INTRAGENIC	NM_001142554	TRMT1	10691	1	1		NM_005583	LYL1	1	1	TRMT1
chr19:14097322-14097519	-82.36	-10.75	198		Enhancer		INTRAGENIC	NM_002918	RFX1	19714	1	1		NM_002918	RFX1	1	1	RFX1
chr19:16493771-16493851	-30.27	-9.1	81		Enhancer		INTRAGENIC	NM_001258375	EPS15L1	89012	1	1		NM_016270	KLF2	1	1	EPS15L1
chr19:16560229-16560598	-37.32	-9.94	370		SE		INTRAGENIC	NM_001258376	EPS15L1	22410	1	1		NM_001258374	EPS15L1	1	1	EPS15L1
chr19:16944830-16944939	-47.59	-9.17	110		Enhancer		INTRAGENIC	NM_001297595	SIN3B	4686	1	1		NM_001297595	SIN3B	1	1	SIN3B
chr19:17220898-17221106	-41.85	-9.19	209		SE		INTRAGENIC	NM_004145	MYO9B	34411	1	1		NM_001130065	MYO9B	1	1	MYO9B
chr19:17246323-17246427	-19.59	-6.29	105		Enhancer		INTRAGENIC	NM_004145	MYO9B	59784	1	1		NM_001130065	MYO9B	1	1	MYO9B
chr19:17302627-17303027	-46.48	-10.26	401		Enhancer		INTRAGENIC	NM_004145	MYO9B	116236	1	1		NM_018467	USE1	1	1	MYO9B
chr19:17480885-17481092	-49.88	-10.08	208		Enhancer		INTRAGENIC	NM_031310	PLVAP	7149	1	1		NM_031310	PLVAP	1	1	PLVAP
chr19:18811324-18811531	-51.18	-12.78	208		Enhancer		INTRAGENIC	NM_015321	CRTC1	17002	1	1		NM_001098482	CRTC1	1	1	CRTC1
chr19:35786872-35787252	-1000	-21.49	381		Enhancer		INTRAGENIC	NM_001199216	MAG	4073	1	1		NM_001199216	MAG	1	1	MAG
chr19:38540335-38540419	-30.58	-6.1	85		Enhancer		INTRAGENIC	NM_015073	SIPA1L3	142516	1	1		NM_015073	SIPA1L3	1	1	SIPA1L3
chr19:42059010-42059241	-81.84	-19.16	232		Enhancer		INTRAGENIC	NM_001288773	CEACAM21	3239	1	1		NM_001288773	CEACAM21	1	1	CEACAM21
chr19:42391554-42391725	-61.58	-9.45	172		Enhancer		INTRAGENIC	NM_199002	ARHGEF1	3193	1	1		NM_199002	ARHGEF1	1	1	ARHGEF1
chr19:42633604-42634035	-93.32	-23.34	432		SE		INTRAGENIC	NM_001207026	POU2F2	2806	1	1		NM_001207025	POU2F2	1	1	POU2F2
chr19:44066936-44067152	-76.69	-13.46	217		Enhancer		INTRAGENIC	NM_006297	XRCC1	12686	1	1		NM_006297	XRCC1	1	1	XRCC1
chr19:44281228-44281341	-44.95	-10.27	114		SE		INTRAGENIC	NM_002250	KCNN4	4125	1	1		NM_002250	KCNN4	1	1	KCNN4
chr19:45256654-45256886	-58.28	-21.88	233		Enhancer		INTRAGENIC	NM_005178	BCL3	4792	1	1		NM_005178	BCL3	1	1	BCL3
chr19:46010636-46010782	-21.01	-12.86	147		Enhancer		TSS-proximal	NM_003370	VASP	21	1	1		NM_003370	VASP	1	1	VASP
chr19:46012200-46012270	-43.99	-9	71		Enhancer		INTRAGENIC	NM_003370	VASP	1547	1	1		NM_003370	VASP	1	1	VASP
chr19:46018405-46018610	-111.6	-9.48	206		Enhancer		INTRAGENIC	NM_003370	VASP	7819	1	1		NM_003370	VASP	1	1	VASP
chr19:46066062-46066249	-31.47	-9.52	188		Enhancer		INTRAGENIC	NM_001017989	OPA3	21967	1	1		NM_001017989	OPA3	1	1	OPA3
chr19:46220733-46220904	-33.56	-8.49	172		Enhancer		INTRAGENIC	NM_001080469	FBXO46	13333	1	1		NM_001080469	FBXO46	1	1	FBXO46
chr19:47616362-47616579	-22.97	-7.9	218		Enhancer		TSS-proximal	NM_015168	ZC3H4	539	1	1		NM_015168	ZC3H4	1	1	ZC3H4
chr19:55787769-55787973	-29.4	-13.61	205		SE		INTRAGENIC	NM_001297600	HSPBP1	3354	1	1		NM_001297600	HSPBP1	1	1	HSPBP1
chr20:3779902-3780128	-41.17	-7.08	227		Enhancer		TSS-proximal	NM_001287524	CDC25B	-694	1	1		NM_001287524	CDC25B	1	1	CDC25B
chr20:4792452-4792663	-69.38	-6.47	212		SE		INTRAGENIC	NM_170774	RASSF2	3212	1	1		NM_170774	RASSF2	1	1	RASSF2
chr20:4795015-4795097	-69.38	-7.81	83		SE		TSS-proximal	NM_170774	RASSF2	713	1	1		NM_170774	RASSF2	1	1	RASSF2
chr20:4970317-4970495	-25.59	-5.29	179		SE		INTRAGENIC	NM_005116	SLC23A2	11739	1	1		NM_005116	SLC23A2	1	1	SLC23A2
chr20:15838168-15838297	-21.62	-5.04	130		Enhancer		INTRAGENIC	NM_001033087	MACROD2	660728	1	1		NM_001033087	MACROD2	1	1	MACROD2
chr20:15903824-15904032	-67.12	-11.03	209		Enhancer		INTRAGENIC	NM_001033087	MACROD2	726424	1	1		NM_001199865	KIF16B	1	1	MACROD2
chr20:16373109-16373217	-30.34	-6.91	109		Enhancer		INTRAGENIC	NM_001199866	KIF16B	180916	1	1		NM_001199865	KIF16B	1	1	KIF16B
chr20:17936869-17937045	-68.98	-10.27	177		Enhancer		INTRAGENIC	NM_014426	SNX5	12480	1	1		NR_003045	SNORD17	1	1	SNX5
chr20:18709292-18709462	-65.49	-10.5	171		Enhancer		INTRAGENIC	NM_080820	DTD1	140821	1	1		NR_026884	LINC00652	1	1	DTD1
chr20:30873711-30873853	-19.17	-17.07	143		Enhancer		INTRAGENIC	NM_004798	KIF3B	8328	1	1		NM_004798	KIF3B	1	1	KIF3B
chr20:32366469-32366580	-33.84	-6.54	112		Enhancer		INTRAGENIC	NM_001282935	ZNF341	46958	1	1		NM_176812	CHMP4B	1	1	ZNF341
chr20:33307425-33307598	-59.13	-8.37	174		Enhancer		INTRAGENIC	NM_001242539	NCOA6	105922	1	1		NM_021202	TP53INP2	1	1	NCOA6
chr20:35634139-35634198	-97.82	-7.2	60		Enhancer		INTRAGENIC	NM_183404	RBL1	90235	1	1		NM_015474	SAMHD1	1	1	RBL1
chr20:35672245-35672364	-50.94	-9.15	120		Enhancer		INTRAGENIC	NM_183404	RBL1	52099	1	1		NM_002895	RBL1	1	1	RBL1
chr20:35672601-35672731	-50.94	-5.84	131		Enhancer		INTRAGENIC	NM_183404	RBL1	51737	1	1		NM_002895	RBL1	1	1	RBL1
chr20:36010210-36010401	-47.79	-8.79	192		Enhancer		INTRAGENIC	NM_198291	SRC	35774	1	1		NM_198291	SRC	1	1	SRC
chr20:36433078-36433265	-93.5	-10.04	188		Enhancer		INTRAGENIC	NM_030877	CTNNBL1	110814	1	1		NM_080607	VSTM2L	1	0	CTNNBL1
chr20:39877445-39877607	-30.2	-12.62	163		Enhancer		INTRAGENIC	NM_015035	ZHX3	51213	1	1		NM_015035	ZHX3	1	1	ZHX3
chr20:42310705-42310935	-83.16	-13.33	231		Enhancer		INTRAGENIC	NM_001278610	MYBL2	15161	1	1		NM_001278610	MYBL2	1	1	MYBL2
chr20:43274996-43275044	-70.33	-7.75	49		Enhancer		INTRAGENIC	NM_000022	ADA	5356	1	1		NM_000022	ADA	1	1	ADA
chr20:43275364-43275759	-70.33	-8.65	396		Enhancer		INTRAGENIC	NM_000022	ADA	4815	1	1		NM_000022	ADA	1	1	ADA
chr20:44747774-44747934	-66.52	-9.45	161		Enhancer		TSS-proximal	NM_152854	CD40	948	1	1		NM_001250	CD40	1	1	CD40
chr20:45986189-45986408	-33.3	-6.87	220		Enhancer		TSS-proximal	NM_001281769	ZMYND8	-665	1	1		NM_001281769	ZMYND8	1	1	ZMYND8
chr20:46356239-46356338	-74.94	-5.96	100		Enhancer		INTRAGENIC	NM_018837	SULF2	58520	1	1		NM_018837	SULF2	1	1	SULF2
chr20:47541135-47541237	-27.86	-7.78	103		Enhancer		INTRAGENIC	NM_006420	ARFGEF2	2911	1	1		NM_006420	ARFGEF2	1	1	ARFGEF2
chr20:47884072-47884118	-56.41	-10.57	47		Enhancer		INTRAGENIC	NM_021035	ZNFX1	10661	1	1		NR_003604	ZFAS1	1	0	ZNFX1
chr20:48250046-48250205	-22.88	-10.7	160		SE		INTRAGENIC	NM_004776	B4GALT5	80296	1	1		NM_000961	PTGIS	1	0	B4GALT5
chr20:49133251-49133421	-29.28	-14.71	171		Enhancer		INTRAGENIC	NM_001278618	PTPN1	6478	1	1		NM_001278618	PTPN1	1	1	PTPN1
chr20:49432187-49432503	-115.03	-13.74	317		SE		INTRAGENIC	NM_001010974	BCAS4	20914	1	1		NM_001010974	BCAS4	1	1	BCAS4
chr20:49433431-49433504	-51.24	-8.44	74		SE		INTRAGENIC	NM_001010974	BCAS4	22036	1	1		NM_001010974	BCAS4	1	1	BCAS4
chr20:49434897-49435149	-44.37	-6.62	253		SE		INTRAGENIC	NM_001010974	BCAS4	23592	1	1		NM_001010974	BCAS4	1	1	BCAS4
chr20:50057261-50057412	-24.53	-8.18	152		Enhancer		INTRAGENIC	NM_173091	NFATC2	101922	1	1		NM_001258296	NFATC2	1	1	NFATC2
chr20:51778071-51778209	-37.42	-6.22	139		Enhancer		INTRAGENIC	NM_173485	TSHZ2	189194	1	1		NM_001193421	TSHZ2	1	1	TSHZ2
chr20:55973389-55973781	-76.59	-16.51	393		SE		INTRAGENIC	NM_183425	RBM38	7131	1	1		NM_001291780	RBM38	1	1	RBM38
chr20:56257871-56258021	-47.94	-12.99	151		Enhancer		INTRAGENIC	NM_001255976	PMEPA1	7734	1	1		NM_001255976	PMEPA1	1	1	PMEPA1
chr20:61283041-61283158	-19.53	-6.02	118		Enhancer		INTRAGENIC	NM_016354	SLCO4A1	9302	1	1		NM_016354	SLCO4A1	1	1	SLCO4A1
chr21:26796511-26796604	-35.3	-5.8	94		Enhancer		INTRAGENIC	NR_024027	LINC00158	7456	1	1		NR_024027	LINC00158	1	1	LINC00158
chr21:30494214-30494356	-26.78	-8.08	143		Enhancer		INTRAGENIC	NM_001286619	MAP3K7CL	29710	1	1		NM_001286620	MAP3K7CL	1	1	MAP3K7CL
chr21:34814461-34814556	-21.56	-6.15	96		Enhancer		INTRAGENIC	NR_040016	TMEM50B	37808	1	1		NM_006134	TMEM50B	1	1	TMEM50B
chr21:42739923-42740035	-65.92	-6.72	113		Enhancer		INTRAGENIC	NM_002463	MX2	6029	1	1		NM_002463	MX2	1	1	MX2
chr21:42803811-42803985	-36.87	-15.39	175		Enhancer		TSS-proximal	NM_001282920	MX1	-79	1	1		NM_001282920	MX1	1	1	MX1
chr21:43253654-43253942	-59.08	-22.67	289		Enhancer		INTRAGENIC	NR_104260	PRDM15	29613	1	1		NR_104260	PRDM15	1	1	PRDM15
chr21:43258162-43258331	-32.89	-9.95	170		Enhancer		INTRAGENIC	NR_104260	PRDM15	25165	1	1		NR_104260	PRDM15	1	1	PRDM15
chr21:43298156-43298460	-79.44	-10.61	305		SE		INTRAGENIC	NM_001040424	PRDM15	1283	1	1		NM_001040424	PRDM15	1	1	PRDM15
chr21:43955268-43955450	-56.08	-10.22	183		Enhancer		INTRAGENIC	NM_018964	SLC37A1	35617	1	1		NM_018964	SLC37A1	1	1	SLC37A1
chr22:18077512-18077799	-24.61	-9.78	288		Enhancer		INTRAGENIC	NM_001039367	ATP6V1E1	33933	1	1		NM_001039366	ATP6V1E1	1	1	ATP6V1E1
chr22:23480207-23480353	-109.37	-9.59	147		Enhancer		INTRAGENIC	NM_014433	RSPH14	3961	1	1		NM_014433	RSPH14	1	1	RSPH14
chr22:23562293-23562450	-63.73	-5.59	158		Enhancer		INTRAGENIC	NM_021574	BCR	39819	1	1		NM_004327	BCR	1	1	BCR
chr22:23612075-23612241	-63.87	-13.06	167		Enhancer		INTRAGENIC	NM_021574	BCR	89606	1	1		NR_033408	FBXW4P1	1	1	BCR
chr22:24094517-24094871	-1000	-18.2	355		Enhancer		TSS-proximal	NM_021916	ZNF70	-1415	1	1		NM_021916	ZNF70	1	1	ZNF70
chr22:24142758-24142820	-1000	-7.83	63		SE		INTRAGENIC	NM_003073	SMARCB1	13639	1	1		NM_001007468	SMARCB1	1	1	SMARCB1
chr22:24143065-24143436	-1000	-9.05	372		SE		INTRAGENIC	NM_003073	SMARCB1	14100	1	1		NM_001007468	SMARCB1	1	1	SMARCB1
chr22:24463036-24463267	-45.57	-7.59	232		Enhancer		INTRAGENIC	NM_001199281	CABIN1	55331	1	1		NM_001199281	CABIN1	1	1	CABIN1
chr22:24553054-24553183	-46.96	-9.8	130		Enhancer		INTRAGENIC	NM_001199281	CABIN1	145298	1	1		NM_019601	SUSD2	1	1	CABIN1
chr22:24796763-24796863	-35.71	-6.61	101		Enhancer		INTRAGENIC	NM_001254733	SPECC1L	58737	1	1		NM_001278500	ADORA2A	1	1	SPECC1L
chr22:26931427-26931768	-50.75	-12.19	342		SE		INTRAGENIC	NM_001008566	TPST2	29773	1	1		NM_001008697	TFIP11	1	1	TPST2
chr22:29781917-29782123	-116.45	-15.79	207		Enhancer		INTRAGENIC	NM_001166019	AP1B1	2552	1	1		NM_001127	AP1B1	1	1	AP1B1
chr22:30701603-30701754	-44.56	-8.66	152		Enhancer		INTRAGENIC	NM_001204240	TBC1D10A	21277	1	1		NM_001037666	GATSL3	1	0	TBC1D10A
chr22:31617962-31618069	-30.1	-6.3	108		Enhancer		INTRAGENIC	NM_005569	LIMK2	9765	1	1		NM_005569	LIMK2	1	1	LIMK2
chr22:31682314-31682549	-25.47	-11.1	236		Enhancer		INTRAGENIC	NM_001135911	PIK3IP1	6089	1	1		NM_001135911	PIK3IP1	1	1	PIK3IP1
chr22:35806235-35806463	-55.69	-12.25	229		Enhancer		INTRAGENIC	NM_006739	MCM5	10233	1	1		NM_006739	MCM5	1	1	MCM5
chr22:36413738-36413845	-35.4	-6.56	108		Enhancer		INTRAGENIC	NM_001082578	RBFOX2	10794	1	1		NM_001082578	RBFOX2	1	1	RBFOX2
chr22:36783211-36783339	-16.05	-6.72	129		Enhancer		TSS-proximal	NM_002473	MYH9	837	1	1		NM_002473	MYH9	1	1	MYH9
chr22:37681042-37681300	-1000	-10.93	259		Enhancer		INTRAGENIC	NM_013385	CYTH4	2676	1	1		NM_013385	CYTH4	1	1	CYTH4
chr22:37703162-37703299	-58.44	-7.64	138		Enhancer		INTRAGENIC	NM_013385	CYTH4	24735	1	1		NM_013385	CYTH4	1	1	CYTH4
chr22:39147899-39147977	-54.64	-7.03	79		Enhancer		INTRAGENIC	NM_001199580	SUN2	3529	1	1		NM_001199580	SUN2	1	1	SUN2
chr22:39861413-39861661	-64.98	-9.11	249		Enhancer		INTRAGENIC	NM_002409	MGAT3	8212	1	1		NM_002409	MGAT3	1	1	MGAT3
chr22:39925168-39925397	-69.94	-15.32	230		Enhancer		INTRAGENIC	NM_194326	RPS19BP1	3578	1	1		NM_194326	RPS19BP1	1	1	RPS19BP1
chr22:41873945-41874122	-68.38	-8.15	178		SE		INTRAGENIC	NM_001098	ACO2	8904	1	1		NM_001098	ACO2	1	1	ACO2
chr22:41874411-41874762	-68.38	-19.29	352		SE		INTRAGENIC	NM_001098	ACO2	9457	1	1		NM_001098	ACO2	1	1	ACO2
chr22:41874935-41875013	-68.38	-13.69	79		SE		INTRAGENIC	NM_001098	ACO2	9845	1	1		NM_001098	ACO2	1	1	ACO2
chr22:42280072-42280250	-35.22	-6.79	179		SE		INTRAGENIC	NM_004599	SREBF2	51078	1	1		NM_001207020	SHISA8	1	1	SREBF2
chr22:42284743-42284930	-35.53	-8.75	188		SE		INTRAGENIC	NM_004599	SREBF2	55753	1	1		NM_001207020	SHISA8	1	1	SREBF2
chr22:42336344-42336474	-52.87	-7.02	131		SE		TSS-proximal	NM_001110215	CENPM	-186	1	1		NM_001110215	CENPM	1	1	CENPM
chr22:42947943-42948111	-39.29	-7.64	169		SE		TSS-proximal	NM_001284334	SERHL2	-1841	1	1		NM_001284334	SERHL2	1	1	SERHL2
chr22:43512055-43512199	-44.83	-7.86	145		SE		INTRAGENIC	NM_001197	BIK	5373	1	1		NM_001197	BIK	1	1	BIK
chr22:43515021-43515403	-81.05	-15.44	383		SE		INTRAGENIC	NM_001197	BIK	8458	1	1		NM_001197	BIK	1	1	BIK
chr22:45631261-45631454	-59.57	-8.39	194		Enhancer		INTRAGENIC	NM_001009880	KIAA0930	5293	1	1		NM_001009880	KIAA0930	1	1	KIAA0930
chr22:46684237-46684421	-23.88	-8.66	185		Enhancer		INTRAGENIC	NM_017931	TTC38	20468	1	1		NR_024009	GTSE1-AS1	1	0	TTC38
chr22:47131127-47131251	-94.14	-13.59	125		Enhancer		INTRAGENIC	NM_022766	CERK	2963	1	1		NM_022766	CERK	1	1	CERK
chr22:47170226-47170825	-1000	-12.85	600		SE		TSS-proximal	NM_001284305	TBC1D22A	701	1	1		NM_001284305	TBC1D22A	1	1	TBC1D22A
chrX:7180101-7180244	-21.66	-7.05	144		Enhancer		INTRAGENIC	NM_000351	STS	42700	1	1		NM_000351	STS	1	1	STS
chrX:10089885-10090151	-80.43	-18.61	267		SE		INTRAGENIC	NM_015691	WWC3	106223	1	1		NM_001256944	CLCN4	0	1	WWC3
chrX:10167295-10167397	-25.28	-6.52	103		Enhancer		INTRAGENIC	NM_001256944	CLCN4	42361	1	1		NM_001256944	CLCN4	1	1	CLCN4
chrX:12991753-12991960	-57.41	-7.56	208		SE		TSS-proximal	NM_021109	TMSB4X	-1370	1	1		NM_021109	TMSB4X	1	1	TMSB4X
chrX:12994052-12994204	-30.44	-7.47	153		SE		TSS-proximal	NM_021109	TMSB4X	902	1	1		NM_021109	TMSB4X	1	1	TMSB4X
chrX:13777394-13777476	-54.43	-6.65	83		Enhancer		INTRAGENIC	NM_003611	OFD1	24603	1	1		NM_003611	OFD1	1	1	OFD1
chrX:16823195-16823358	-31.12	-6.53	164		Enhancer		INTRAGENIC	NM_001168683	TXLNG	18721	1	1		NM_001168683	TXLNG	1	1	TXLNG
chrX:22081550-22081656	-32.38	-6.88	107		Enhancer		INTRAGENIC	NM_001282754	PHEX	31041	1	1		NM_000444	PHEX	1	1	PHEX
chrX:31154404-31154628	-48.9	-11.56	225		Enhancer		INTRAGENIC	NM_004018	DMD	130508	1	1		NM_031894	FTHL17	1	0	DMD
chrX:37656216-37656334	-1000	-10.26	119		Enhancer		INTRAGENIC	NM_000397	CYBB	17005	1	1		NM_000397	CYBB	1	1	CYBB
chrX:40034637-40035006	-33.56	-7.11	370		SE		INTRAGENIC	NM_001123384	BCOR	1761	1	1		NM_001123383	BCOR	1	1	BCOR
chrX:41593165-41593442	-74.3	-19.78	278		SE		INTRAGENIC	NM_001126055	CASK	188984	1	1		NM_080817	GPR82	1	1	CASK
chrX:46614183-46614383	-69.28	-9.82	201		Enhancer		INTRAGENIC	NM_032591	SLC9A7	4324	1	1		NM_001257291	SLC9A7	1	1	SLC9A7
chrX:46820282-46820384	-33.64	-10.87	103		Enhancer		INTRAGENIC	NM_014735	JADE3	48465	1	1		NM_014735	JADE3	1	1	JADE3
chrX:48794381-48794621	-56	-13.32	241		Enhancer		INTRAGENIC	NM_001136157	OTUD5	20392	1	1		NM_006875	PIM2	1	1	OTUD5
chrX:64918355-64918524	-101.78	-7.4	170		Enhancer		INTRAGENIC	NM_002444	MSN	30928	1	1		NM_002444	MSN	1	1	MSN
chrX:78204732-78204874	-22.22	-10.01	143		Enhancer		INTRAGENIC	NM_198333	P2RY10	3974	1	1		NM_014499	P2RY10	1	1	P2RY10
chrX:96090976-96091186	-45.85	-9.1	211		Enhancer		INTRAGENIC	NM_006729	DIAPH2	151419	1	1		NM_013347	RPA4	1	0	DIAPH2
chrX:129830648-129830757	-25.34	-6.57	110		Enhancer		INTRAGENIC	NM_001281736	ENOX2	206589	1	1		NR_027141	FAM45B	1	0	ENOX2
chrX:131614884-131615229	-47.51	-14.53	346		Enhancer		INTRAGENIC	NM_001170704	MBNL3	8940	1	1		NM_001170704	MBNL3	1	1	MBNL3
chrX:147603642-147603803	-64.37	-11.35	162		Enhancer		INTRAGENIC	NM_001169124	AFF2	21583	1	1		NM_001169122	AFF2	1	1	AFF2
chrX:147691627-147691804	-39.72	-8.06	178		Enhancer		INTRAGENIC	NM_001169124	AFF2	109576	1	1		NM_001170628	AFF2	1	1	AFF2
chr1:16170385-16170543	-36.67	-13.19	159		SE		INTRAGENIC	NR_024279	FLJ37453	4178	1	0		NM_015001	SPEN	1	1	SPEN
chr1:78006957-78007134	-44.1	-11.46	178		Enhancer		INTRAGENIC	NM_012093	AK5	258758	1	0		NM_015534	ZZZ3	1	1	ZZZ3
chr1:78313372-78313490	-37.29	-9.68	119		Enhancer		INTRAGENIC	NM_198549	FAM73A	68122	1	0		NM_001172309	NEXN	1	1	NEXN
chr1:184830122-184830323	-45.17	-8.34	202		Enhancer		INTRAGENIC	NM_052966	FAM129A	113496	1	0		NM_025191	EDEM3	1	1	EDEM3
chr2:74801132-74801345	-35.51	-7.63	214		Enhancer		INTRAGENIC	NM_138804	M1AP	73926	1	0		NM_001381	DOK1	1	1	DOK1
chr2:234240310-234240528	-38.61	-14.06	219		Enhancer		INTRAGENIC	NM_000541	SAG	24110	1	0		NM_152879	DGKD	1	1	DGKD
chr3:10431822-10432021	-68.16	-12.07	200		Enhancer		INTRAGENIC	NM_001683	ATP2B2	115347	1	0		NM_001136026	SEC13	1	1	SEC13
chr4:81796868-81797009	-33.31	-11.88	142		Enhancer		INTRAGENIC	NM_152770	C4orf22	540064	1	0		NM_001201	BMP3	1	1	BMP3
chr5:59835096-59835305	-39.39	-12.05	210		SE		INTRAGENIC	NR_024617	PART1	51660	1	0		NM_001165899	PDE4D	1	1	PDE4D
chr5:59837200-59837460	-34.37	-20.59	261		SE		INTRAGENIC	NR_024617	PART1	53790	1	0		NM_001165899	PDE4D	1	1	PDE4D
chr6:6407269-6407420	-71.67	-13.35	152		Enhancer		INTRAGENIC	NR_026970	LY86-AS1	215715	1	0		NM_000129	F13A1	1	1	F13A1
chr6:6407558-6407851	-71.67	-13.35	294		Enhancer		INTRAGENIC	NR_026970	LY86-AS1	215355	1	0		NM_000129	F13A1	1	1	F13A1
chr6:7917262-7917480	-58.93	-14.57	219		Enhancer		INTRAGENIC	NR_037616	BLOC1S5-TXNDC5	147276	1	0		NM_030810	TXNDC5	1	1	TXNDC5
chr7:2277044-2277239	-67.9	-12.92	196		Enhancer		INTRAGENIC	NM_013393	FTSJ2	4692	1	0		NM_001013836	MAD1L1	1	1	MAD1L1
chr8:12624298-12624465	-40.67	-13.59	168		SE		INTRAGENIC	NR_015383	LOC340357	44529	1	0		NM_152271	LONRF1	1	1	LONRF1
chr9:112734476-112734579	-50.08	-5.59	104		SE		INTRAGENIC	NM_147150	PALM2-AKAP2	191950	1	0		NM_001004065	AKAP2	1	1	AKAP2
chr9:112736778-112736978	-57.57	-9.85	201		SE		INTRAGENIC	NM_147150	PALM2-AKAP2	194301	1	0		NM_001004065	AKAP2	1	1	AKAP2
chr9:119526101-119526220	-14.61	-10.32	120		Enhancer		INTRAGENIC	NM_014010	ASTN2	651157	1	0		NM_001099679	TRIM32	1	1	TRIM32
chr12:31752100-31752207	-49.26	-5.74	108		Enhancer		INTRAGENIC	NR_046909	DENND5B-AS1	9296	1	0		NM_144973	DENND5B	1	1	DENND5B
chr12:31756491-31756743	-61.2	-14.08	253		Enhancer		INTRAGENIC	NR_046909	DENND5B-AS1	13760	1	0		NM_144973	DENND5B	1	1	DENND5B
chr12:120525089-120525362	-23.32	-10.62	274		Enhancer		INTRAGENIC	NM_207311	CCDC64	97577	1	0		NM_001167606	RAB35	1	1	RAB35
chr12:120570756-120570928	-50.01	-11.57	173		Enhancer		INTRAGENIC	NM_006836	GCN1L1	61671	1	0		NM_001167606	RAB35	1	1	RAB35
chr14:72985876-72986089	-34.79	-7.98	214		Enhancer		INTRAGENIC	NM_001204422	RGS6	586196	1	0		NM_001280544	DPF3	1	1	DPF3
chr17:3720235-3720363	-24.86	-7.95	129		Enhancer		INTRAGENIC	NM_001114118	C17orf85	29246	1	0		NM_002208	ITGAE	1	1	ITGAE
chr17:3722267-3722409	-25.71	-6.64	143		Enhancer		INTRAGENIC	NM_001114118	C17orf85	27207	1	0		NM_002208	ITGAE	1	1	ITGAE
chr19:50346700-50346904	-24.97	-10.63	205		Enhancer		INTRAGENIC	NR_040037	PTOV1-AS1	8131	1	0		NM_017432	PTOV1	1	1	PTOV1
chr21:37633167-37633409	-28.41	-11.92	243		Enhancer		INTRAGENIC	NM_005128	DOPEY2	96449	1	0		NM_015358	MORC3	1	1	MORC3
chr22:40809930-40810079	-46.37	-8.19	150		SE		INTRAGENIC	NM_001282660	MKL1	49440	1	0		NM_001301849	SGSM3	1	1	SGSM3
chr22:40810809-40811021	-39.08	-12.09	213		SE		INTRAGENIC	NM_001282660	MKL1	48529	1	0		NM_001301849	SGSM3	1	1	SGSM3
The table reports chromatin domains co-bound by CREBBP and KMT2D, displaying features of active E/SEs, and assigned to genes based on expression in GC B cells and location within the same TAD
* n/a, not applicable (intergenic peaks; see columns O-S for closest gene)
** Data refer to the closest gene (for intergenic peaks) or the next closest gene (i.e. the gene next to the host gene) (for intragenic peaks)
Annotations: 0, not expressed (TPM<0.5) or not within same TAD domain; 1, expressed or within same TAD domain
