# Supplementary material for: KMT2D acetylation by CREBBP reveals a cooperative functional interaction at enhancers in normal and malignant germinal center B cells
Source: Proc Natl Acad Sci U S A. 2023 Mar 9;120(11):e2218330120. doi: 10.1073/pnas.2218330120 (PMC10089214; doi:10.1073/pnas.2218330120)
Supplement: Supplementary file 3 — Dataset S02 (XLSX) [file pnas.2218330120.sd02.xlsx]

## Sheet: co-bound_MSigDB
Dataset 2a. Pathway enrichment analysis of CREBBP and KMT2D co-bound genes (MsigDB, q<0.05).
Gene Set Name	# Genes in Gene Set (K)	Description	# Genes in Overlap (k)	k/K	p-value	FDR q-value
C2 CP collection
REACTOME_ADAPTIVE_IMMUNE_SYSTEM	825	Adaptive Immune System	53	0.0642	1.01e-22	2.3e-19
REACTOME_CYTOKINE_SIGNALING_IN_IMMUNE_SYSTEM	719	Cytokine Signaling in Immune system	45	0.0626	5.41e-19	6.19e-16
REACTOME_SIGNALING_BY_INTERLEUKINS	463	Signaling by Interleukins	34	0.0734	1.12e-16	8.52e-14
REACTOME_INNATE_IMMUNE_SYSTEM	1117	Innate Immune System	52	0.0466	2.62e-16	1.5e-13
KEGG_B_CELL_RECEPTOR_SIGNALING_PATHWAY	75	B cell receptor signaling pathway	14	0.1867	4.09e-13	1.17e-10
REACTOME_SIGNALING_BY_RECEPTOR_TYROSINE_KINASES	519	Signaling by Receptor Tyrosine Kinases	30	0.0578	3.5e-12	8.89e-10
REACTOME_SIGNALING_BY_RHO_GTPASES_MIRO_GTPASES_AND_RHOBTB3	719	Signaling by Rho GTPases, Miro GTPases and RHOBTB3	35	0.0487	7.07e-12	1.62e-09
REACTOME_RHO_GTPASE_CYCLE	450	RHO GTPase cycle	27	0.06	1.84e-11	3.83e-09
REACTOME_RNA_POLYMERASE_II_TRANSCRIPTION	1375	RNA Polymerase II Transcription	49	0.0356	3.52e-11	6.72e-09
KEGG_CHEMOKINE_SIGNALING_PATHWAY	189	Chemokine signaling pathway	17	0.0899	2.36e-10	3.6e-08
REACTOME_SIGNALING_BY_THE_B_CELL_RECEPTOR_BCR	166	Signaling by the B Cell Receptor (BCR)	16	0.0964	2.87e-10	4.1e-08
REACTOME_INTRACELLULAR_SIGNALING_BY_SECOND_MESSENGERS	307	Intracellular signaling by second messengers	20	0.0651	1.91e-09	2.57e-07
KEGG_FC_GAMMA_R_MEDIATED_PHAGOCYTOSIS	96	Fc gamma R-mediated phagocytosis	12	0.125	2.49e-09	3.16e-07
REACTOME_SIGNALING_BY_GPCR	698	Signaling by GPCR	30	0.043	4.21e-09	5.07e-07
REACTOME_FC_EPSILON_RECEPTOR_FCERI_SIGNALING	186	Fc epsilon receptor (FCERI) signaling	15	0.0806	1.2e-08	1.25e-06
REACTOME_RHOA_GTPASE_CYCLE	149	RHOA GTPase cycle	13	0.0872	4.45e-08	4.25e-06
REACTOME_ANTIGEN_ACTIVATES_B_CELL_RECEPTOR_BCR_LEADING_TO_GENERATION_OF_SECOND_MESSENGERS	86	Antigen activates B Cell Receptor (BCR) leading to generation of second messengers	10	0.1163	1.08e-07	8.24e-06
REACTOME_CELL_CYCLE	691	Cell Cycle	27	0.0391	1.72e-07	1.17e-05
REACTOME_SIGNALING_BY_WNT	329	Signaling by WNT	18	0.0547	1.73e-07	1.17e-05
REACTOME_POST_TRANSLATIONAL_PROTEIN_MODIFICATION	1434	Post-translational protein modification	42	0.0293	2.34e-07	1.49e-05
REACTOME_TOLL_LIKE_RECEPTOR_9_TLR9_CASCADE	94	Toll Like Receptor 9 (TLR9) Cascade	10	0.1064	2.53e-07	1.56e-05
REACTOME_MYD88_INDEPENDENT_TLR4_CASCADE	97	MyD88-independent TLR4 cascade	10	0.1031	3.4e-07	2e-05
REACTOME_RAC1_GTPASE_CYCLE	184	RAC1 GTPase cycle	13	0.0707	5.21e-07	2.79e-05
REACTOME_TOLL_LIKE_RECEPTOR_CASCADES	155	Toll-like Receptor Cascades	12	0.0774	5.38e-07	2.8e-05
REACTOME_TOLL_LIKE_RECEPTOR_TLR1_TLR2_CASCADE	103	Toll Like Receptor TLR1:TLR2 Cascade	10	0.0971	5.98e-07	2.97e-05
REACTOME_CLASS_I_MHC_MEDIATED_ANTIGEN_PROCESSING_PRESENTATION	377	Class I MHC mediated antigen processing & presentation	18	0.0477	1.25e-06	5.49e-05
REACTOME_ANTIGEN_PROCESSING_UBIQUITINATION_PROTEASOME_DEGRADATION	308	Antigen processing: Ubiquitination & Proteasome degradation	16	0.0519	1.64e-06	7.08e-05
REACTOME_G_ALPHA_I_SIGNALLING_EVENTS	314	G alpha (i) signalling events	16	0.051	2.11e-06	8.92e-05
REACTOME_TRANSCRIPTIONAL_REGULATION_BY_TP53	366	Transcriptional Regulation by TP53	17	0.0464	3.55e-06	0.000132
REACTOME_CELLULAR_RESPONSES_TO_STIMULI	783	Cellular responses to stimuli	26	0.0332	5.73e-06	0.00019
KEGG_NATURAL_KILLER_CELL_MEDIATED_CYTOTOXICITY	137	Natural killer cell mediated cytotoxicity	10	0.073	8.02e-06	0.000242
REACTOME_C_TYPE_LECTIN_RECEPTORS_CLRS	140	C-type lectin receptors (CLRs)	10	0.0714	9.71e-06	0.000285
REACTOME_DEATH_RECEPTOR_SIGNALLING	141	Death Receptor Signalling	10	0.0709	1.03e-05	0.000296
REACTOME_FCGAMMA_RECEPTOR_FCGR_DEPENDENT_PHAGOCYTOSIS	143	Fcgamma receptor (FCGR) dependent phagocytosis	10	0.0699	1.17e-05	0.000325
REACTOME_MEMBRANE_TRAFFICKING	629	Membrane Trafficking	22	0.035	1.36e-05	0.000365
REACTOME_BETA_CATENIN_INDEPENDENT_WNT_SIGNALING	146	Beta-catenin independent WNT signaling	10	0.0685	1.4e-05	0.000374
KEGG_WNT_SIGNALING_PATHWAY	151	Wnt signaling pathway	10	0.0662	1.88e-05	0.000479
REACTOME_CDC42_GTPASE_CYCLE	155	CDC42 GTPase cycle	10	0.0645	2.36e-05	0.000572
REACTOME_REGULATION_OF_TP53_ACTIVITY	160	Regulation of TP53 Activity	10	0.0625	3.1e-05	0.000716
Hallmark collection
HALLMARK_TNFA_SIGNALING_VIA_NFKB	200	Genes regulated by NF-kB in response to TNF [GeneID=7124].	19	0.095	7.9e-12	3.95e-10
HALLMARK_PI3K_AKT_MTOR_SIGNALING	105	Genes up-regulated by activation of the PI3K/AKT/mTOR pathway.	13	0.1238	6.06e-10	1.01e-08
HALLMARK_MITOTIC_SPINDLE	199	Genes important for mitotic spindle assembly.	15	0.0754	2.97e-08	3.72e-07
HALLMARK_G2M_CHECKPOINT	200	Genes involved in the G2/M checkpoint, as in progression through the cell division cycle.	14	0.07	2.14e-07	2.14e-06
HALLMARK_INTERFERON_GAMMA_RESPONSE	200	Genes up-regulated in response to IFNG [GeneID=3458].	13	0.065	1.34e-06	9.55e-06
HALLMARK_KRAS_SIGNALING_UP	200	Genes up-regulated by KRAS activation.	13	0.065	1.34e-06	9.55e-06
HALLMARK_IL2_STAT5_SIGNALING	199	Genes up-regulated by STAT5 in response to IL2 stimulation.	11	0.0553	3.91e-05	0.000227
HALLMARK_HYPOXIA	200	Genes up-regulated in response to low oxygen levels (hypoxia).	11	0.055	4.09e-05	0.000227
HALLMARK_APICAL_JUNCTION	200	Genes encoding components of apical junction complex.	10	0.05	0.000198	0.000902
HALLMARK_COMPLEMENT	200	Genes encoding components of the complement system, which is part of the innate immune system.	10	0.05	0.000198	0.000902
Analysis done using the top 500 genes linked to chromatin domains co-bound by CREBBP and KMT2D, displaying features of active E/SEs in GC B cells (as predicted by ROSE), and decorated by H3K4me1
Pathways of no direct relevance to B cells were excluded (e.g. T cells, neutrophils, platelets, erithropoiesis, nervous system)
The top 10 pathways with >=10 genes in the overlap were selected for display in Figure 2g (highlighted in red). In case of multiple, largely overlapping signatures, the top representative entry is shown

## Sheet: co-bound Signature DB
Dataset 2b. Pathway enrichment analysis of CREBBP and KMT2D co-bound genes (Signature DB, q<0.0005).
Collection	Gene Set	Source	# Genes in Gene Set (K)	# Genes in Comparison (n)	# Genes in overlap (k)	# Genes in Universe	# Gene Sets	p	q	Genes in overlap
SignatureDB_approved_121920	scGC_cluster1_LZ	scGC_cluster1_LZ	492	500	64	45956	416	0	0	ACO2;ACTR3;AP1B1;ARID5B;ARPC1B;BCL11A;BCL6;BTG1;CAP1;CD2BP2;CD53;CD74;CD83;CERS4;CIITA;CYBB;CYTH4;DENND3;EBF1;ELK3;ERP44;FCRL5;FNBP1;FOXN3;GMDS;GPCPD1;HHEX;HLA-DMB;HVCN1;INPP5D;ITGB2;LMO2;LYN;MAP3K8;NFKBIA;NLK;PIP4K2A;PLEK;PLEKHO1;PMAIP1;POU2F2;PPP1R18;PRPSAP2;QPCT;RANBP2;RGS1;RPL21;SEMA4A;SERPINA9;SGK1;SH3BP5;SIAH2;SLC38A1;SLC44A2;SND1;SORL1;SYK;TBC1D22A;TM9SF2;TMEM123;TMEM243;UGCG;ZFP36L1;ZNF791
SignatureDB_approved_121920	Spleen_PreMem_downreg	Spleen_PreMem_downreg	1620	500	85	45956	416	0	0	ADCY7;ARHGEF18;ARID5B;ASB2;ASPH;BCR;BET1;CCR1;CNR2;CPEB3;CRELD2;CRTC1;CYBB;CYTH4;CYTIP;DAD1;DDIT4;DEF8;DOCK2;ENO4;EPCAM;FMNL1;FOXO3;GALNT6;GPCPD1;GPR137B;HCK;HHEX;HNRNPLL;HPS3;IFNG;IFNGR1;IL10RA;INF2;ITGAL;ITGB1;ITPR1;KCNN4;KMO;LYST;MALT1;MAP2K6;MAP3K1;MAP3K8;MARCKS;MGAT5;MX1;MYO9B;NEDD9;NFKBIA;NOD1;PDLIM1;PHC3;PPP1R18;PSAP;PTPN18;PTPRE;RGS1;RHBDD1;RPS6KA1;S1PR1;SCPEP1;SEC61B;SEMA4A;SEMA7A;SLC25A…
SignatureDB_approved_121920	Spleen_PreMem_upreg	Spleen_PreMem_upreg	1180	500	72	45956	416	0	0	ACSL3;AMZ2;BCL6;BFSP2;BRIP1;CASP8AP2;CCND3;CDK14;CENPM;CERK;CGGBP1;CHST11;CNST;CR2;CUL3;CXCR4;CXXC5;DCAF12;DENND3;EMB;EPN2;FGD6;GCNT1;GCSAM;GFOD1;ICOSLG;KBTBD8;KLHL6;LPP;LRRC32;MAST2;MBNL3;MCM5;MND1;MTF2;MTSS1;MYBL1;MYBL2;NDC1;NEDD4L;NEIL1;OTUD1;PLEKHA2;POU2AF1;PTEN;RAB3IP;RCOR1;RMI2;RSPH1;S1PR2;SETBP1;SH2B2;SLCO3A1;SMARCA4;SMNDC1;SNX25;SORL1;SSH2;SUSD1;SYNE2;TCTN1;TEC;TOP1;TRIM37;TRIO;TTC7A;UBAC…
SignatureDB_approved_121920	IRF4_ABC_repressed_all	IRF4_ABC_repressed_all	423	500	33	45956	416	0	0	ACSL3;AKAP11;APBB1IP;ARID5B;BIK;CHI3L2;CYTIP;FCRL5;FGD6;LMO2;LNPEP;LRRC32;MALT1;MGAT3;MTSS1;NEDD4L;PPP2R5C;PTEN;PTPRC;RASA1;RMI2;SGPP1;SLC2A5;SSH2;TG;TRIM37;TRIM69;UTRN;XYLT1;ZMYND8;ZNF318;ZNF791;ZNRF1
SignatureDB_approved_121920	IRF4_ABC_repressed_GCBDLBCL	IRF4_ABC_repressed_GCBDLBCL	157	500	43	45956	416	0	0	ANK3;BCAS4;BFSP2;CCND3;CD83;CDK14;CUX1;DEF8;EBF1;EML6;ERP44;GCNT1;GCSAM;HECW2;KLHL6;LNPEP;LPP;LYL1;MOB3A;MTF2;PAG1;PIP4K2A;PTPN18;RECQL5;S1PR2;SEC14L1;SEMA4A;SGPP1;SH2B2;SLC15A4;SLC2A5;SMARCA4;STAG3;SYK;SYNE2;TMEM123;TMEM229B;USP12;VGLL4;XKR6;XYLT1;ZNF318;ZNF608
SignatureDB_approved_121920	IRF4_ABC_induced_NFkB	IRF4_ABC_induced_NFkB	204	500	21	45956	416	0	0	ACTR3;APBB1IP;ARID5B;CCL4;CD74;CD83;CHI3L2;DHRS12;HCK;HLA-DMB;ITSN2;LAPTM5;LRRC32;LYN;MTF2;NFKBIA;PKM;PLEK;PMAIP1;VAV1;ZFP36L1
SignatureDB_approved_121920	IRF4_ABC_induced_IL6_IL10_STAT3	IRF4_ABC_induced_IL6_IL10_STAT3	169	500	26	45956	416	0	0	ARID5B;BCL3;CAMK2D;CCND3;CD53;CIITA;EBF1;EGR3;FCRL5;HCK;ITGB1;ITPR2;JAK1;KLHL6;KMT2C;LRRC32;NFKBIA;PLEK;POU2AF1;POU2F2;PRKCB;SEC14L1;SLC25A37;SLC2A5;ZNF791;ZNRF1
SignatureDB_approved_121920	TCF4_shRNADn_ChIP	TCF4_shRNADn_ChIP	297	500	38	45956	416	0	0	ACSF3;BCL3;BFSP2;CD79B;CEP97;CHST11;CXCR4;CXXC5;DDIT4;DEF8;ELK3;FCHSD2;HCK;ICOSLG;KLHL14;LAPTM5;LRRC32;MARCKS;MGAT3;NEIL1;PLEKHA2;POU2AF1;POU2F2;PRKCB;PSAP;PTPRE;QSOX2;RECQL5;RHBDD1;RPS6KA1;S1PR1;SH2B2;SLC15A4;SLC2A5;ST3GAL1;TBC1D22A;THEMIS2;TPST2
SignatureDB_approved_121920	CD40_upregulated_Burkitt_lymphoma	CD40_upregulated_Burkitt_lymphoma	100	500	17	45956	416	0	0	ARID5B;CCL4;CD74;CD83;CR2;DDIT4;HLA-DMB;ICOSLG;KCNN4;LAPTM5;LRRC32;LYN;MAP3K8;NFKBIA;PLEK;RGS1;ZFP36L1
SignatureDB_approved_121920	TCF4_shRNADn_all	TCF4_shRNADn_all	626	500	51	45956	416	0	0	ACSF3;BCL11A;BCL3;BCL6;BFSP2;BLOC1S6;BTG1;CD79B;CEP97;CHI3L2;CHST11;CREM;CXCR4;CXXC5;DDIT4;DEF8;DRAM2;ELK3;EPCAM;FCHSD2;HCK;HLA-DMB;ICOSLG;IL10RA;KLHL14;LAPTM5;LRRC32;MARCKS;MGAT3;NEIL1;PLEKHA2;POU2AF1;POU2F2;PRDM15;PRKCB;PSAP;PTPRE;QPCT;QSOX2;RECQL5;RHBDD1;RPS6KA1;S1PR1;SH2B2;SLC15A4;SLC2A5;ST3GAL1;TBC1D22A;THEMIS2;TPST2;UBR5
SignatureDB_approved_121920	Blimp_Bcell_repressed	Blimp_Bcell_repressed	64	500	18	45956	416	0	0	BCL6;CD53;CD74;CIITA;CR2;EBF1;GCSAM;HLA-DMB;INPP5D;IRF8;LYN;MYBL1;PAG1;PLEK;POU2AF1;POU2F2;SYK;ZFP36L1
SignatureDB_approved_121920	TCF4_overexpression_down_ChIP	TCF4_overexpression_down_ChIP	228	500	20	45956	416	0	0	BCL11A;BIK;CGGBP1;CXXC5;KLHL14;MDM4;METAP2;NEDD4L;NFATC1;PHC3;PMAIP1;RAB30;SEC61B;SHQ1;SLC38A1;SMNDC1;ST3GAL2;SYK;XPNPEP1;ZCCHC7
SignatureDB_approved_121920	Myc_ChIP_PET_2plus	Myc_ChIP_PET_2plus	3255	500	140	45956	416	0	0	ACYP2;AFF2;AKAP11;AKAP13;ANK3;ANKDD1A;ANKS1B;APBB1IP;ARHGEF18;ARHGEF7;ARID1A;ARPC1B;ATP2B2;AUTS2;BCL11A;BCL3;BCR;BTG1;CCND3;CDK14;CENPM;CERS4;CMIP;CREB5;CRTC1;CTBP1;CUX1;CYB5R3;DDIT4;DDX6;DENND5B;DIP2B;DMD;EML6;ENTPD4;EPS15;ERP44;ESPNP;FNBP1;FOXN3;GCN1;GNG2;GNG7;GPCPD1;GRID1;HCK;HHEX;HVCN1;ICE1;INF2;ITGB1;ITPR2;KCNMB4;KLHDC4;KLHL14;KMT2C;LAPTM5;LMTK2;LNPEP;LPP;MACROD2;MAG;MAP3K8;MAPK10;MBNL1;MND1…
SignatureDB_approved_121920	BCL6_ChIP-CHIP_all_Ci	BCL6_ChIP-CHIP_all_Ci	3007	500	130	45956	416	0	0	ACTR3;AKAP11;ANKS1B;ARFGEF1;ARHGEF7;ARID1A;ARID5B;ATF7IP;BCAS4;BCL6;BCR;BMP2K;BROX;CAMK2D;CASK;CASP8AP2;CCND3;CD53;CD74;CDC40;CDK14;CDK17;CGGBP1;CIITA;CORO2B;CPEB3;CUL3;CXCR4;CYTIP;DCLRE1C;DDIT4;DDX6;DENND5B;DHRS12;DLAT;DUSP4;EBF1;EEPD1;EGR3;EPN2;EPS15;ERP44;FCHSD2;FCRL5;FGD6;FMNL3;GCN1;GCNT1;GFOD1;GMDS;GNG7;GOLGA3;GPCPD1;GRK6;HCK;HLA-DMB;IKZF3;IL10RA;IRF8;ITGAL;ITGB1;ITGB2;ITPR2;KBTBD8;KLHDC4;KL…
SignatureDB_approved_121920	BCL6_ChIPSeq_Basso_GC_low	BCL6_ChIPSeq_Basso_GC_low	1198	500	67	45956	416	0	0	ACSL3;AKAP11;AKAP13;ARID1A;ATF7IP;BCL11A;BTG1;CAMK2D;CASK;CD1C;CD83;CD96;CEACAM21;CHST11;CIITA;DDIT4;DENND5B;DIP2B;DUSP4;EGR3;FCHSD2;FMNL1;FMNL3;GRK6;HHEX;HVCN1;ICOSLG;IFNGR1;IL10RA;INPP5D;KMO;LYL1;LYN;MARCKS;MBNL1;MEF2A;MGAT3;NEDD9;NFKBIA;NOD1;PDLIM1;PHC3;PRDM2;PTEN;PTPRE;RFX1;RGS1;SCPEP1;SLC27A3;SLC38A1;SND1;SNX25;SSH2;ST3GAL1;STIM1;STK17B;TBC1D22A;TLE3;TRIM69;TTC7A;UBAC2;UTRN;VAV3;ZFP36L1;ZNF7…
SignatureDB_approved_121920	Myc_ChIP_PET_Expr_Down	Myc_ChIP_PET_Expr_Down	260	500	35	45956	416	0	0	AKAP11;AKAP13;ANKDD1A;APBB1IP;ARHGEF7;ARPC1B;BCL3;BTG1;CDK14;EPS15;FNBP1;GNG2;GPCPD1;HCK;ITPR2;KLHL14;LAPTM5;LNPEP;MAP3K8;MTSS1;NEDD4L;NFATC1;PLEK;PMEPA1;PTPRC;RGS1;SEC14L1;SETBP1;SLC2A5;SORL1;SYK;TLE3;UGCG;UTRN;ZCCHC7
SignatureDB_approved_121920	JAK2_downregulated_PMBL	JAK2_downregulated_PMBL	441	500	30	45956	416	0	0	ANKRD36BP2;CCND3;CD96;CEP97;DMD;ELK3;ENTPD4;EPS15;FNBP1;GNAZ;GNG7;ICOSLG;IFNGR1;KLHL14;LRIG1;LYST;MAPK10;MARCKS;PKM;PRDM2;PTEN;PTPN18;RNF122;RPL21;RSPH1;TRIO;TTC7A;UGCG;XXYLT1;ZCCHC7
SignatureDB_approved_121920	LZ_Bach2high_upreg	LZ_Bach2high_upreg	947	500	89	45956	416	2.14495e-12	2.87839e-11	ADCY7;ARHGEF10;ARID5B;BCL11A;BMP2K;BROX;BTG1;CAMK2D;CD53;CD74;CD79B;CD83;CIITA;CNR2;CR2;CRTC1;CYTH4;CYTIP;DDIT4;DENND5B;DIP2B;DRAM2;EBF1;EGR3;FMNL3;FOXN3;GCNT1;GNG2;GPCPD1;HHEX;HIVEP3;HLA-DMB;HPS3;HVCN1;ICOSLG;IL10RA;ITGAL;ITPR1;ITPR2;KLHL14;KMT2C;LMO2;LRRC32;LYN;MAP3K1;MAP3K8;MGAT5;MROH1;MYBL1;NCK2;NEDD9;ORAI2;OTUD1;PAG1;PAN3;PHTF2;PIK3AP1;PIK3R3;PPP1R18;PRDM2;PRKCB;PSAP;PTPRC;PTPRE;RAB30;RHBDD1…
SignatureDB_approved_121920	JAK_Up_HBL1	JAK_Up_HBL1	344	500	23	45956	416	1.33159e-11	1.67861e-10	ARID5B;BCL3;EBF1;EGR3;FCRL5;ITPR2;JAK1;KCNN4;KLHDC4;KMT2C;LMO2;LRRC32;NEDD9;POU2AF1;SDK1;SEC14L1;SGK1;SLC25A37;SLC2A5;SNX29P2;TMEM19;ZNF791;ZNRF1
SignatureDB_approved_121920	IRF4_ABC_induced_all	IRF4_ABC_induced_all	443	500	30	45956	416	2.00236e-11	2.44995e-10	ABCA6;AP1B1;BCL11A;CD2BP2;CHST11;CLDN23;CNR2;CXCR4;CXXC5;CYTH4;DENND5B;FNBP1;HLA-DMB;ICOSLG;IL10RA;LRIG1;MACROD2;MARCKS;MX1;MYO1D;PTPRE;QPCT;RBM38;RECQL5;SEMA7A;SH3BP5;SIRPA;ST3GAL1;ST3GAL2;TMEM170B
SignatureDB_approved_121920	BCL6_ChIPSeq_Basso_all	BCL6_ChIPSeq_Basso_all	4587	500	217	45956	416	2.8385e-11	3.37376e-10	ACO2;ACSL3;ACTR3;AKAP11;AKAP13;AMZ2;APBB1IP;ARHGEF7;ARID1A;ASPH;ATF7IP;BCL11A;BCL6;BIK;BLOC1S6;BMP2K;BRIP1;BTG1;CAMK2D;CAP1;CASK;CASP8AP2;CCND3;CCNG2;CD1C;CD2BP2;CD53;CD74;CD83;CD96;CDC40;CDK14;CDK17;CEACAM21;CEP97;CGGBP1;CHST11;CIITA;CPEB3;CR2;CREB5;CREM;CTBP1;CUL3;CXCR4;CXXC5;CYBB;CYTIP;DAD1;DAPP1;DCAF12;DCLRE1C;DDIT4;DDX6;DENND3;DENND5B;DIP2B;DLAT;DOCK2;DUSP10;DUSP4;EBF1;EDN1;EGR3;ELK3;ENTPD4;…
SignatureDB_approved_121920	IRF4_ABC_induced_panB	IRF4_ABC_induced_panB	155	500	37	45956	416	3.45021e-11	3.87915e-10	ARPC1B;BCL11A;CD1C;CD53;CD74;CD79B;CDK14;CIITA;CPQ;CUX1;DOCK2;EBF1;FCRL5;FMNL1;GCSAM;GNG7;HCK;HLA-DMB;HVCN1;INPP5D;KLHL14;LAPTM5;LYN;MACROD2;MTSS1;PAG1;PDLIM1;PLEK;POU2AF1;POU2F2;RAB30;SEMA4A;SLC2A5;STAG3;SYK;SYT17;ZFP36L1
SignatureDB_approved_121920	IRF4_ABC_induced_PDC	IRF4_ABC_induced_PDC	112	500	15	45956	416	4.04635e-11	4.42969e-10	APBB1IP;BCL11A;CXXC5;CYTH4;FMNL3;ITPR2;MYBL2;PAG1;PRKCH;SETBP1;SLC15A4;SLC37A1;SORL1;SUSD1;UGCG
SignatureDB_approved_121920	IL10_OCILy3_Up	IL10_OCILy3_Up	123	500	15	45956	416	4.18964e-11	4.42969e-10	ARID5B;BCL3;BCL6;CCND3;CIITA;CR2;DMD;IFNGR1;KLHL6;POU2F2;PRKCB;RICTOR;SGK1;SLC2A5;SOD2
SignatureDB_approved_121920	TCF4_shRNADn_overExpUp_all	TCF4_shRNADn_overExpUp_all	105	500	13	45956	416	9.24708e-11	8.94601e-10	CEP97;CHST11;CREM;CXCR4;CXXC5;ELK3;FCHSD2;ICOSLG;LAPTM5;MARCKS;PTPRE;QPCT;SLC15A4
SignatureDB_approved_121920	NFkB_Up_all_OCILy3_Ly10	NFkB_Up_all_OCILy3_Ly10	67	500	11	45956	416	1.25048e-10	1.156e-09	CCL4;CD83;CNTRL;LYN;MARCKS;MMP7;MX1;NFKBIA;PLEK;RGS1;ZFP36L1
SignatureDB_approved_121920	TCF4_shRNADn_overExpUp_ChIP	TCF4_shRNADn_overExpUp_ChIP	71	500	11	45956	416	3.22416e-10	2.91576e-09	CEP97;CHST11;CXCR4;CXXC5;ELK3;FCHSD2;ICOSLG;LAPTM5;MARCKS;PTPRE;SLC15A4
SignatureDB_approved_121920	PMBL_9p24_gt_GCB	PMBL_9p24_gt_GCB	504	500	25	45956	416	4.37327e-10	3.79017e-09	BMP2K;CR1L;DENND3;DNAJC5B;ERP44;FNBP1;GCSAM;GPR137B;GRIP1;JADE3;KCNN4;MACROD2;MALT1;MX1;MYO1D;RIC1;RIN2;SEC61B;SLC15A4;TATDN3;TCTN1;TMEM132B;TRIM69;TRIO;ZNFX1
SignatureDB_approved_121920	STAT3high_ABC_DLBCL_subgroup	STAT3high_ABC_DLBCL_subgroup	94	500	12	45956	416	4.68538e-10	3.97779e-09	BCL3;CAMK2D;CD53;DENND3;HCK;ITGB1;JAK1;LMO2;NFKBIA;PLEK;POU2AF1;SGK1
SignatureDB_approved_121920	Glutamine_starve_up	Glutamine_starve_up	294	500	19	45956	416	7.85446e-10	6.40677e-09	BTG1;CCNG2;CUX1;DDIT4;ENTPD4;EPS15;ITPR2;LAPTM5;LPP;MEF2A;NADK;PMAIP1;PPP2R5C;PTPRC;RASA1;SEC14L1;SEL1L3;TMEM131;TRIO
SignatureDB_approved_121920	KLF2_induced	KLF2_induced	106	500	12	45956	416	2.076e-09	1.59929e-08	ARHGEF10;ARHGEF18;CD53;FMNL1;IL10RA;PRKCB;PTPRC;RAP1GAP2;S1PR1;SH3BP5;TPST2;UBXN11
SignatureDB_approved_121920	Lenalidomide_induced_ABC	Lenalidomide_induced_ABC	468	500	23	45956	416	2.78158e-09	2.10388e-08	ARHGEF7;BMP2K;CCL4;CCND3;EDN1;F13A1;FGD6;HSBP1;LAPTM5;LPP;MBNL3;MEF2A;MX1;MYO5C;PHC3;QPCT;RIN2;SLC16A4;SLC2A5;SOD2;SPINK2;STAG3;UTRN
SignatureDB_approved_121920	CD40_downregulated_Burkitt_lymphoma	CD40_downregulated_Burkitt_lymphoma	71	500	10	45956	416	5.42194e-09	4.02773e-08	ARHGEF18;BCL6;BIK;GCNT1;IRS1;POU2AF1;PTPN18;SH2B2;SLC2A5;SYK
SignatureDB_approved_121920	MYD88_all_down	MYD88_all_down	298	500	18	45956	416	6.54364e-09	4.77571e-08	ACYP2;BFSP2;CDK14;CPQ;CYTH4;DEF8;EGR3;ERP44;MAP3K1;NTNG1;OTUD1;PKD1L1;PRICKLE1;PRKCB;SH3BP5;SLC16A4;XKR6;ZMYND8
SignatureDB_approved_121920	Cell_cycle_Whitfield	Cell_cycle_Whitfield	699	500	27	45956	416	2.02617e-08	1.35949e-07	AKAP13;ATF7IP;BRIP1;CASP8AP2;CENPM;CIITA;DUSP4;GRK6;HERPUD2;ITPR1;LPP;MAP2K6;MCM5;MND1;NUP160;PMEPA1;PTTG1;RPA2;SGK1;SLC44A2;STAG3;TLE3;TOP1;UACA;UBXN11;ZCCHC10;ZNFX1
SignatureDB_approved_121920	JAK2_upregulated_PMBL	JAK2_upregulated_PMBL	995	500	33	45956	416	2.16407e-08	1.42897e-07	AKAP13;AP1B1;APBB1IP;BCL11A;BCR;CAMK2D;CD83;CNOT6L;CNR2;CNTRL;CRTC1;DIP2B;ERP44;ITSN2;KLHDC4;KMO;LNPEP;LPP;MBNL1;NUP210;ORAI2;POU2F2;PTPRE;SIRPA;SLC16A4;SLC43A2;SLC5A3;SMARCA4;SYNE2;TM9SF2;TNIP2;VGLL4;ZMYND8
SignatureDB_approved_121920	IRF4_SPIB_ABC_induced_all	IRF4_SPIB_ABC_induced_all	198	500	14	45956	416	4.48071e-08	2.74114e-07	ABCA6;BCL11A;CHST11;CNR2;CYTH4;ICOSLG;IL10RA;LRIG1;PTPRE;QPCT;SEMA7A;SH3BP5;ST3GAL1;ST3GAL2
SignatureDB_approved_121920	TCF3_BL_up	TCF3_BL_up	140	500	12	45956	416	4.99224e-08	3.00981e-07	CCND3;CXCR4;GNAZ;ICOSLG;KLHL6;MME;NEIL1;POU2AF1;PPP2R5C;SEC61B;SYNE2;TNFSF8
SignatureDB_approved_121920	Myc_ChIP_PET_3plus	Myc_ChIP_PET_3plus	461	500	21	45956	416	5.06341e-08	3.00981e-07	ACYP2;ARHGEF18;BCL11A;BCR;CDK14;LNPEP;MACROD2;MAPK10;PRM1;RHBDD1;RNF122;RPTOR;SLCO3A1;SMYD3;SPEN-AS1;SSH2;STIM1;SYK;TMEM163;TRIO;XPNPEP1
SignatureDB_approved_121920	IL4_activated_human_blood_B_cells_2	IL4_activated_human_blood_B_cells_2	91	500	10	45956	416	6.21738e-08	3.64286e-07	BCL6;CCL4;CD79B;EBF1;GCSAM;GNG2;IRF8;KMO;PMAIP1;SIAH2
SignatureDB_approved_121920	Glutamine_Glucose_starve_both_down	Glutamine_Glucose_starve_both_down	426	500	20	45956	416	6.46005e-08	3.73248e-07	BCL6;CD53;CUX1;EPS15;GMDS;JAK1;LAPTM5;MDM4;NADK;PDLIM1;POU2AF1;POU2F2;PRKCB;PTPN18;S1PR2;SEL1L3;SLC38A6;TMEM131;ZFP36L1;ZMYND8
SignatureDB_approved_121920	BCL6_targets_CHIPCHIP	BCL6_targets_CHIPCHIP	471	500	21	45956	416	7.25526e-08	4.1345e-07	BROX;CAMK2D;CD53;CD74;CPEB3;CUL3;CXCR4;GFOD1;GPCPD1;GRK6;LNPEP;MDM4;MSI2;MYO9B;NEIL1;SIAH2;SLC2A5;SPEN-AS1;TEC;UBR5;VAV1
SignatureDB_approved_121920	Cell_cycle_Cho	Cell_cycle_Cho	527	500	22	45956	416	1.1146e-07	5.94455e-07	AP1M1;ARPC1B;BMP2K;BRIP1;CCND3;CCNG2;DDIT4;EDN1;FCN1;MAP3K8;MFAP1;MOB3A;MYBL1;NEDD4L;NEDD9;PMAIP1;PPP1R18;RIN2;SEC14L1;SH3BP5;ST3GAL2;WEE1
SignatureDB_approved_121920	IRF4_ABC_induced_ABCDLBCL	IRF4_ABC_induced_ABCDLBCL	161	500	12	45956	416	2.32268e-07	1.19288e-06	BCL3;CXXC5;FCRL5;HCK;LYN;PDE4B;PDLIM1;POU2F2;PRDM2;S1PR1;SH3BP5;ST3GAL1
SignatureDB_approved_121920	IRF4_myeloma_induced_all	IRF4_myeloma_induced_all	304	500	16	45956	416	2.94796e-07	1.49555e-06	GFOD1;GNG7;HVCN1;ITPR2;MACROD2;MPZL1;PPP2R5C;RAB30;RIN2;RNF122;SETBP1;SLC25A37;ST3GAL1;TERT;TXNDC5;WWC3
SignatureDB_approved_121920	IRF4_SPIB_ABC_repressed_all	IRF4_SPIB_ABC_repressed_all	170	500	12	45956	416	4.17863e-07	2.09435e-06	AKAP11;ARID5B;BIK;MALT1;MGAT3;PTEN;SGPP1;SSH2;TG;TRIM37;UTRN;ZMYND8
SignatureDB_approved_121920	PMBL_gt_GCB	PMBL_gt_GCB	353	500	17	45956	416	4.39415e-07	2.17615e-06	AP1B1;ARID5B;BMP2K;DENND3;DNAJC5B;ERP44;FNBP1;GPR137B;KCNN4;MACROD2;MALT1;MX1;MYO1D;RIC1;RIN2;SEC61B;TRIO
SignatureDB_approved_121920	OCT2_shRNA_OCT2_ChIP	OCT2_shRNA_OCT2_ChIP	632	500	23	45956	416	6.37445e-07	3.08345e-06	ARID5B;CCNG2;CENPM;CREB5;CUL3;DOCK2;FGD6;GCSAM;GNG2;HNRNPLL;ITPR2;LPP;MAPK10;METAP2;MND1;MYBL1;NDC1;PMAIP1;SEL1L3;SH3BP5;SLC25A19;TRIM37;UACA
SignatureDB_approved_121920	LZ_Bach2high_downreg	LZ_Bach2high_downreg	913	500	28	45956	416	1.19928e-06	5.73447e-06	ANK3;CBWD1;CCND3;CENPM;DTD1;EMB;EPCAM;GCSAM;GNAZ;JADE3;KLHL6;METAP2;MND1;MPZL1;MRPL36;MTF2;PDLIM1;PSMA6;RAP1GAP2;RGS1;RPA2;RPS19BP1;S1PR1;SHQ1;SLC25A33;SMARCA4;TOP1;TRIM37
SignatureDB_approved_121920	IRF4_myeloma_induced_Agilent	IRF4_myeloma_induced_Agilent	193	500	12	45956	416	1.60596e-06	7.4231e-06	GFOD1;GNG7;HVCN1;MPZL1;RAB30;RIN2;RNF122;SETBP1;SLC25A37;TERT;TXNDC5;WWC3
SignatureDB_approved_121920	HIF1alpha_1.5x_Up	HIF1alpha_1.5x_Up	163	500	11	45956	416	1.96729e-06	8.99331e-06	BCL6;CXCR4;DDIT4;EDN1;LOXL2;LRRC32;MEF2A;MTSS1;NEDD9;TAPBPL;ZNF710
SignatureDB_approved_121920	MyD88_Up_HBL1	MyD88_Up_HBL1	283	500	14	45956	416	3.32627e-06	1.50405e-05	BCL3;CCL4;HCK;KCNN4;KLHDC4;LRRC32;MAP2K6;MX1;MYBL1;PMAIP1;POU2F2;SGK1;TLE3;USP12
SignatureDB_approved_121920	ABC_memory_B_precursor_high	ABC_memory_B_precursor_high	174	500	11	45956	416	3.70777e-06	1.65853e-05	BCAS4;CD1C;CD53;DRAM2;ITGB1;ITGB2;MX1;PPP2R5C;PRKCB;SERPINB6;SNX3
SignatureDB_approved_121920	GCB_ImuBcl6_Tbl1xr1Mutant_upreg	GCB_ImuBcl6_Tbl1xr1Mutant_upreg	181	500	11	45956	416	5.4143e-06	2.29831e-05	ARHGEF18;FCN1;HCK;HHEX;IL10RA;KLHL14;MARCKS;S1PR1;TBC1D9;TG;VAV3
SignatureDB_approved_121920	NFkB_ChIPCHIP_Young_all	NFkB_ChIPCHIP_Young_all	344	500	15	45956	416	6.92163e-06	2.85089e-05	ACTR3;APBB1IP;BCL6;CCL4;CCR1;CHI3L2;DHRS12;IFNGR1;ITSN2;MTF2;PKM;PMAIP1;SEMA7A;SUGCT;VAV1
SignatureDB_approved_121920	GCB_Tbl1xr1Mutant_upreg	GCB_Tbl1xr1Mutant_upreg	302	500	14	45956	416	6.99817e-06	2.85416e-05	ARHGEF18;ASB2;CCR1;FCN1;GALNT6;HCK;HHEX;MAP3K1;NOD1;S1PR1;ST3GAL1;TATDN3;TBC1D9;ZNF318
SignatureDB_approved_121920	Interferon_meta	Interferon_meta	317	500	14	45956	416	1.20806e-05	4.74106e-05	ANK3;FCHSD2;IRS1;MGAT3;MX1;NADK;PMAIP1;RGS1;RIN2;SLCO3A1;SYNE2;TBC1D9;TLK2;ZNFX1
SignatureDB_approved_121920	GCB_ImuBcl6_Tbl1xr1Mutant_downreg	GCB_ImuBcl6_Tbl1xr1Mutant_downreg	173	500	10	45956	416	2.22406e-05	8.41099e-05	CORO2B;EEPD1;GCSAM;GFOD1;LPP;RGS1;RSPH1;SGK1;SH2B2;XYLT1
SignatureDB_approved_121920	NFkB_Up_HBL1	NFkB_Up_HBL1	218	500	11	45956	416	3.08693e-05	0.000113643	HCK;KCNN4;LMO2;LRRC32;MAP3K8;MARCKS;NFKBIA;SEMA7A;SGK1;SIRPA;VAV1
Only signatures related to GC-experienced B cells and including >10 genes in the overlap are included in the table
