# Supplementary material for: KMT2D acetylation by CREBBP reveals a cooperative functional interaction at enhancers in normal and malignant germinal center B cells
Source: Proc Natl Acad Sci U S A. 2023 Mar 9;120(11):e2218330120. doi: 10.1073/pnas.2218330120 (PMC10089214; doi:10.1073/pnas.2218330120)
Supplement: Supplementary file 4 — Dataset S03 (XLSX) [file pnas.2218330120.sd03.xlsx]

## Sheet: DEG_down
Dataset 3a. Genes significantly downregulated in Crebbp/Kmt2d dHET and Kmt2dHET GC B cells (DESeq2: q<0.05)
Gene Symbol	WT-1	WT-2	WT-3	CbpHET 1	CbpHET 2	CbpHET 3	Kmt2dHET 1	Kmt2dHET 2	dHET-1	dHET-2	dHET-3		WT mean	CbpHET mean	Kmt2dHET mean	dHET mean		FDR (WT vs CbpHET)	FDR (WT vs Kmt2dHET)	FDR (WT vs dHET)	Notes
Sh2d2a	1.8724	2.1197	1.6279	0.8542	1.2091	0.8117	1.9526	2.398	1.0874	1.1409	0.9083		1.87333	0.958333	2.1753	1.04553		6.87356e-05	0.560651	6.87356e-05
Gatm	64.861	63.1605	57.2535	51.8981	51.6193	55.0259	51.955	55.636	52.4492	46.6398	47.2954		61.7583	52.8478	53.7955	48.7948		0.0334306	0.256256	3.88569e-06
Padi2	10.5091	11.0079	8.6317	8.0111	7.562	8.4972	5.6439	6.3362	4.9106	4.0535	5.0924		10.0496	8.02343	5.99005	4.6855		>0.05	2.02147e-06	1.17425e-21
Rapgef4	5.6987	6.8637	5.381	5.3638	4.9817	5.682	3.9554	4.4569	2.4142	2.4117	2.5227		5.98113	5.3425	4.20615	2.44953		>0.05	0.0501272	2.64377e-18
Ifnlr1	2.481	2.8332	1.6913	2.021	1.7363	1.6018	0.8435	0.8015	0.6493	0.7087	0.7179		2.33517	1.78637	0.8225	0.691967		>0.05	1.03604e-08	2.29824e-17
Lax1	91.2985	95.7329	78.9949	87.6244	81.0722	77.3883	55.7151	63.1584	57.4155	54.2912	50.6877		88.6754	82.0283	59.4368	54.1315		>0.05	2.79688e-06	1.4497e-15
Myo1f	15.7419	23.7451	24.9433	10.4098	14.7629	9.3199	7.3672	6.4593	4.2274	6.0688	3.2275		21.4768	11.4975	6.91325	4.5079		>0.05	1.3393e-05	1.81615e-15
Cfap74	11.3174	10.8384	7.7294	9.3769	7.199	6.964	3.3693	3.8885	4.3533	3.2256	2.9367		9.96173	7.84663	3.6289	3.5052		>0.05	9.78264e-10	2.37505e-15
Eepd1	6.7753	7.1573	5.9216	6.4785	4.9203	4.4408	2.7851	3.2182	2.7139	2.1343	1.88		6.61807	5.27987	3.00165	2.24273		>0.05	2.73826e-05	6.28068e-15
Pear1	31.6576	33.8599	25.1366	28.3623	25.8767	30.8396	17.5543	18.4193	17.4408	13.9654	15.8034		30.218	28.3595	17.9868	15.7365		>0.05	7.71338e-06	9.40714e-15
Arhgap9	65.3698	69.33	73.4854	63.6243	62.8007	59.8493	47.5286	49.4031	41.8383	41.7803	40.9032		69.3951	62.0914	48.4659	41.5073		>0.05	0.000381911	2.5863e-14
Kcnn4	127.186	134.459	119.657	117.9	107.144	100.782	90.7819	97.0352	83.5698	80.4911	81.7924		127.101	108.608	93.9085	81.9511		>0.05	0.000739813	2.5863e-14
Evl	281.717	301.032	284.219	268.354	276.302	258.443	219.567	250.276	196.834	199.653	198.168		288.989	267.7	234.922	198.218		>0.05	0.0229963	4.01389e-14
Ppl	2.4984	3.529	2.0592	2.7688	3.2094	2.6952	1.0696	1.0892	0.9851	1.0347	1.1502		2.69553	2.89113	1.0794	1.05667		>0.05	1.33946e-07	5.43757e-12
Iqce	11.2392	12.0556	10.3719	9.6753	9.8001	9.8389	7.5617	9.1351	7.976	6.9832	6.916		11.2222	9.77143	8.3484	7.29173		>0.05	0.00316474	6.58768e-12
Psen2	80.574	87.1861	78.4931	67.5323	68.5578	66.436	61.6681	72.7802	58.3629	54.7409	49.6193		82.0844	67.5087	67.2241	54.241		>0.05	0.113946	1.65795e-11
Extl1	3.5374	3.4837	2.6068	3.0533	2.0128	2.509	1.6783	1.7956	1.2471	1.1762	1.2099		3.2093	2.52503	1.73695	1.21107		>0.05	0.00596496	3.21229e-11
Il2rb	2.0367	2.6267	3.0564	1.6231	1.9534	1.4337	1.629	1.3578	0.9211	1.0399	0.8339		2.57327	1.67007	1.4934	0.931633		>0.05	0.0369731	9.24215e-11
Tnni2	14.4925	16.2748	14.1953	13.262	11.3627	13.3858	8.5176	7.6977	5.0933	6.3754	4.9		14.9875	12.6702	8.10765	5.45623		>0.05	0.0109854	1.57429e-10
Aldh2	164.822	156.048	129.512	136.438	116.836	141.263	107.451	115.92	103.284	79.7227	85.8477		150.127	131.512	111.685	89.6182		>0.05	0.0457252	3.78025e-10
Zbtb32	6.2692	6.8031	6.9105	4.8442	4.9558	4.6778	4.2504	5.0242	3.1791	3.6206	3.474		6.66093	4.82593	4.6373	3.42457		>0.05	0.0524613	1.31874e-09
Fscn1	14.5795	11.6811	11.7512	13.9246	11.8888	11.74	9.1946	8.2345	5.7021	7.2172	6.814		12.6706	12.5178	8.71455	6.57777		>0.05	0.0508938	2.27715e-09
Cyp4f18	187.433	190.208	171.835	170.217	164.174	189.152	134.412	151.297	135.198	114.95	107.518		183.159	174.514	142.855	119.222		>0.05	0.0594657	2.36354e-09
Dennd11	3.903	5.1493	4.2122	3.3912	3.5807	3.2641	2.5451	2.6512	2.7027	2.105	2.6935		4.4215	3.412	2.59815	2.5004		>0.05	5.82109e-05	3.17484e-09
H2-Q7	88.5889	86.8432	80.043	63.7629	57.3643	70.7155	69.8829	79.3475	43.6812	56.6501	44.1225		85.1584	63.9476	74.6152	48.1513		>0.05	0.653327	3.85938e-09
Bin1	315.38	324.408	325.909	306.574	292.026	293.224	262.618	291.425	236.45	230.868	243.519		321.899	297.275	277.022	236.945		>0.05	0.211688	3.85938e-09
Lst1	30.3853	30.8947	36.186	26.7623	33.275	35.0989	18.1078	22.4652	13.1353	15.8071	16.0517		32.4887	31.7121	20.2865	14.998		>0.05	0.0243258	3.85938e-09
Clip2	103.13	105.176	90.8302	106.043	98.9575	93.0748	59.0649	70.7961	73.6321	60.8248	67.0738		99.7124	99.3585	64.9305	67.1769		>0.05	2.02147e-06	7.43934e-09
Coro2b	15.4308	16.9223	13.1179	13.9077	12.5968	14.9779	8.6777	10.8414	8.7842	7.8383	9.8412		15.157	13.8275	9.75955	8.82123		>0.05	0.00139898	7.44675e-09
Avil	3.5934	3.8062	2.842	2.2779	2.1051	2.656	1.8087	1.2719	1.0283	0.8719	1.0752		3.41387	2.34633	1.5403	0.9918		>0.05	0.0149367	1.0508e-08
Cpne5	23.4794	24.0146	21.5299	24.0463	22.215	22.8225	16.0721	16.8475	18.103	14.5812	16.3662		23.008	23.0279	16.4598	16.3501		>0.05	0.000119557	2.26713e-08
Tbxa2r	9.7404	9.7169	11.0052	9.2725	9.2756	9.0051	7.1032	5.4983	4.8852	5.4591	5.5578		10.1542	9.1844	6.30075	5.3007		>0.05	0.0084617	2.26713e-08
Unc13a	3.8331	3.54	3.3834	3.2202	2.7404	3.0685	2.4537	2.8199	2.5279	1.9832	1.8741		3.5855	3.0097	2.6368	2.1284		>0.05	0.0645182	2.59279e-08
Palm	15.9776	16.4583	16.7384	14.3427	11.4765	13.9668	11.0162	9.301	8.3455	7.5597	10.5725		16.3914	13.262	10.1586	8.8259		>0.05	0.00496352	3.28372e-08
Scn8a	1.6766	1.5477	1.3987	1.9313	1.606	1.9627	0.7356	0.8413	0.8349	0.8803	0.9744		1.541	1.83333	0.78845	0.896533		>0.05	1.4343e-07	1.10083e-07
Ryr1	14.5243	17.0493	15.6454	12.1483	12.9095	11.5372	11.483	12.4082	8.4473	9.9998	6.4947		15.7397	12.1983	11.9456	8.31393		>0.05	0.283957	1.18672e-07
Zfp385a	3.9899	3.7934	3.4372	2.5505	3.1437	2.7053	2.9028	3.3394	1.579	2.1818	1.3575		3.74017	2.79983	3.1211	1.7061		>0.05	0.654352	1.33533e-07
Myo15b	1.2621	1.6606	1.3868	1.2824	1.2902	0.9819	0.6746	0.7443	0.5789	0.6078	0.6023		1.4365	1.18483	0.70945	0.596333		>0.05	0.00337634	1.42179e-07
Stac2	7.4447	8.0144	7.3491	6.6179	8.7855	6.7977	5.1278	3.8158	3.5318	3.8894	4.3505		7.60273	7.40037	4.4718	3.9239		>0.05	0.00613548	2.55888e-07
Plcb2	14.8595	16.4821	10.7945	13.3463	12.809	12.1485	8.3175	11.5124	7.8947	8.257	7.0093		14.0454	12.7679	9.91495	7.72033		>0.05	0.10006	3.35156e-07
Naa40	63.3124	66.1709	57.1078	57.2306	58.949	51.0853	45.2114	44.4391	46.643	43.9959	47.2518		62.197	55.755	44.8252	45.9636		>0.05	8.85987e-05	3.69236e-07
Tmem51	6.8781	6.7775	7.4894	6.1554	3.5946	4.5604	3.2722	4.4548	3.6996	2.6487	2.2875		7.04833	4.77013	3.8635	2.8786		>0.05	0.0302925	4.54033e-07
Ackr2	6.1419	7.3783	6.3273	6.023	6.0939	5.4676	4.9241	4.3442	4.0854	4.3145	3.3136		6.61583	5.8615	4.63415	3.9045		>0.05	0.0458441	4.54033e-07
Lsp1	473.375	496.394	446.904	462.21	415.683	460.537	419.022	404.094	361.968	332.973	365.452		472.225	446.143	411.558	353.464		>0.05	0.354156	5.55581e-07
Haao	98.533	108.705	109.158	98.7044	98.1905	97.4069	85.4527	100.214	74.2321	77.426	69.1376		105.465	98.1006	92.8332	73.5986		>0.05	0.507666	5.62854e-07
H2-Q6	107.212	100.332	98.7072	77.464	78.0003	91.7378	82.6593	103.043	65.5603	73.4985	65.6816		102.083	82.4007	92.8513	68.2468		>0.05	0.722239	5.83708e-07
Colq	4.4549	4.7454	4.3907	3.4828	3.874	4.6982	2.8546	2.7856	1.6912	2.7193	1.9328		4.53033	4.01833	2.8201	2.11443		>0.05	0.0635554	6.37978e-07
Nxpe2	22.8506	22.0146	16.768	18.3682	17.2495	20.5712	16.3216	19.911	14.5142	11.5163	11.2275		20.5444	18.7296	18.1163	12.4193		>0.05	0.690512	6.82051e-07
Rnf183	2.791	2.7641	2.4173	2.1188	1.4616	1.2437	1.063	1.4207	1.2039	0.8783	0.8124		2.65747	1.60803	1.24185	0.964867		>0.05	0.0111946	7.2826e-07
Sh2d3c	40.6406	44.1499	35.0772	40.2724	35.9489	37.1274	25.7922	33.768	28.348	24.5796	26.3185		39.9559	37.7829	29.7801	26.4154		>0.05	0.0381935	8.4363e-07
Arid3a	41.0434	41.2401	35.6025	39.3761	40.5048	39.0242	29.2048	31.3259	30.3592	28.5706	32.3422		39.2953	39.635	30.2653	30.424		>0.05	0.000822455	9.72387e-07
Ffar2	1.7461	1.6039	1.6042	1.0599	1.3654	0.8487	1.0572	1.3873	0.65	0.7983	0.6209		1.6514	1.09133	1.22225	0.689733		>0.05	0.434916	1.04588e-06
Ceacam16	63.6173	82.4761	47.3897	55.9454	60.2985	54.8588	30.6008	52.1829	32.5907	32.1385	24.1572		64.4944	57.0342	41.3918	29.6288		>0.05	0.123197	1.1905e-06
Morn1	13.2713	12.8732	14.4685	9.556	9.705	8.7534	10.2244	11.7881	8.1627	7.2683	6.5783		13.5377	9.33813	11.0062	7.33643		>0.05	0.478884	1.21076e-06
Cd59a	3.7587	3.1765	3.3983	3.1346	2.7508	4.0384	2.143	1.1524	1.2691	1.0713	1.5806		3.4445	3.30793	1.6477	1.307		>0.05	0.0166406	1.37282e-06
Galns	29.9157	32.9982	27.4231	28.732	30.1787	29.98	23.2006	23.4597	23.376	21.5761	22.5267		30.1123	29.6302	23.3301	22.4929		>0.05	0.0100111	1.67782e-06
Slc37a4	24.2823	24.9388	21.8672	23.7896	22.968	21.9189	18.1402	19.013	18.1964	16.4123	16.3022		23.6961	22.8922	18.5766	16.9703		>0.05	0.0496922	1.80752e-06
Acap1	595.418	653.04	529.962	569.572	603.401	548.09	377.143	498.637	415.571	414.492	342.475		592.807	573.688	437.89	390.846		>0.05	0.0393312	2.13836e-06
Lrrc56	48.7022	49.2153	35.4272	39.9509	33.9947	34.8955	32.1539	36.5599	31.6654	23.99	23.4478		44.4482	36.2804	34.3569	26.3677		>0.05	0.281271	2.31526e-06
Rara	4.8075	5.3582	4.0774	5.0565	4.7746	4.6096	3.633	4.1634	2.8404	3.0623	2.8003		4.7477	4.81357	3.8982	2.901		>0.05	0.42765	2.69239e-06
Gna15	8.7214	8.2918	7.4511	8.4148	8.2763	8.1685	7.0575	6.1191	4.152	4.9714	5.2138		8.15477	8.28653	6.5883	4.77907		>0.05	0.435877	2.96401e-06
Gpm6a	2.4759	1.5693	2.5466	1.7685	2.4482	3.0401	1.0929	0.9927	0.535	0.8485	0.9402		2.19727	2.41893	1.0428	0.774567		>0.05	0.0298835	3.15082e-06
Fyn	64.4549	59.2411	57.1005	52.2239	48.8115	55.0759	53.4077	53.4286	47.0315	44.0752	47.3143		60.2655	52.0371	53.4181	46.1403		>0.05	0.439451	3.22745e-06
Vasp	241.257	246.729	225.195	240.528	239.31	223.13	202.266	223.855	201.62	183.667	183.864		237.727	234.323	213.06	189.717		>0.05	0.41002	3.55952e-06
Hip1	1.4966	1.5609	1.1228	0.8678	1.1891	1.134	0.7381	1.0196	0.7835	0.7093	0.687		1.39343	1.06363	0.87885	0.7266		>0.05	0.0414007	3.56621e-06
Lcp2	31.4334	31.9264	28.9483	32.2518	34.1141	34.3273	21.8055	18.8456	16.8156	18.0673	23.2836		30.7694	33.5644	20.3255	19.3888		>0.05	0.0058694	3.89381e-06
Togaram2	3.0747	3.6135	1.9043	2.0927	1.7502	2.853	0.6927	1.3113	0.9084	0.5477	0.5066		2.86417	2.23197	1.002	0.654233		>0.05	0.0243258	3.89634e-06
Lfng	2.9276	2.8693	3.1604	2.5887	2.5626	2.0969	2.2055	2.703	1.2301	1.7306	1.2576		2.98577	2.41607	2.45425	1.4061		>0.05	0.631698	4.3973e-06
Rab11fip4	3.488	3.6068	2.3727	2.4261	1.7951	2.403	2.1415	2.4192	1.9361	1.6268	1.6582		3.15583	2.20807	2.28035	1.74037		>0.05	0.211688	4.40823e-06
Entpd6	26.1697	25.9433	25.8067	24.3635	24.5746	22.8983	21.1993	23.2317	20.7254	19.4823	19.1696		25.9732	23.9455	22.2155	19.7924		>0.05	0.248427	6.7215e-06
Pacsin1	16.6158	23.3786	14.5715	22.279	20.9008	22.7107	11.6295	11.3048	12.1742	10.6968	10.0478		18.1886	21.9635	11.4672	10.9729		>0.05	0.00596496	7.973e-06
Micu1	88.6036	97.8072	85.0274	78.5889	68.9906	78.3692	77.2975	83.4136	66.6952	65.3253	70.6566		90.4794	75.3162	80.3555	67.559		>0.05	0.520191	9.92282e-06
Themis2	43.2505	45.1801	44.9979	46.9025	49.0052	48.7588	30.5139	35.3776	25.4498	33.9281	29.5324		44.4762	48.2222	32.9457	29.6368		>0.05	0.0548781	1.25622e-05
Slc66a2	7.254	7.0058	6.3391	6.0358	4.5535	5.3004	6.0997	5.1767	4.6747	4.1742	4.3508		6.8663	5.29657	5.6382	4.3999		>0.05	0.429566	1.53336e-05
Ebi3	11.1754	12.2005	7.8682	8.3204	10.6028	9.2049	7.0576	8.1859	3.9308	5.7056	2.3544		10.4147	9.37603	7.62175	3.99693		>0.05	0.548605	1.664e-05
Btnl2	58.8446	63.4579	52.6924	49.1435	47.8266	48.0879	39.6089	56.5526	41.7619	39.7178	34.1968		58.3316	48.3527	48.0807	38.5588		>0.05	0.370332	1.68317e-05
Aldh3b1	32.7317	33.8021	35.6367	25.0804	25.9042	31.6797	29.6041	35.7315	21.2287	22.9329	22.9369		34.0568	27.5548	32.6678	22.3662		>0.05	0.947124	1.68317e-05
Rnf130	3.9885	3.6383	3.9383	3.8883	3.799	3.8709	3.6158	3.5432	2.8311	2.8054	2.9727		3.85503	3.85273	3.5795	2.86973		>0.05	0.783604	2.22777e-05
Echdc3	2.4822	2.8687	2.1748	2.1245	1.9331	1.7835	1.8753	1.752	1.5345	1.112	1.0148		2.50857	1.94703	1.81365	1.22043		>0.05	0.370332	2.30892e-05
Gna12	25.0947	25.756	23.1497	27.2762	21.9564	25.8962	18.351	18.17	17.5783	16.2363	18.9197		24.6668	25.0429	18.2605	17.5781		>0.05	0.0187819	2.43217e-05
Cyp27a1	32.4632	36.3995	23.3154	32.2563	19.2821	24.6595	16.3538	21.6119	18.2142	12.37	13.3013		30.726	25.3993	18.9828	14.6285		>0.05	0.121237	2.84531e-05
Ncf1	46.2716	51.212	45.0159	40.9224	52.9226	48.5968	41.0515	45.4806	30.7312	36.2097	27.7216		47.4998	47.4806	43.266	31.5542		>0.05	0.783604	3.195e-05
Cyth4	44.7034	51.2147	40.9747	42.5996	42.0302	43.2713	33.1752	44.4003	34.9929	30.9523	29.663		45.6309	42.6337	38.7878	31.8694		>0.05	0.431256	3.21633e-05
Lyl1	136.826	144.546	142.484	156.854	152.089	149.993	109.168	120.889	106.438	115.189	103.954		141.285	152.979	115.029	108.527		>0.05	0.0717431	3.2894e-05
Mreg	8.0612	8.0238	7.5071	7.2036	6.1158	5.6988	6.5391	4.8581	4.5948	4.7958	5.003		7.86403	6.3394	5.6986	4.79787		>0.05	0.160281	3.78444e-05
Kcnb1	1.7607	1.9794	1.5279	1.3758	1.4435	1.4801	1.4842	1.3853	1.2944	1.1162	1.2814		1.756	1.43313	1.43475	1.23067		>0.05	0.294944	3.94898e-05
Usp2	11.4956	12.4975	11.8662	12.0637	12.6948	13.468	8.9445	7.544	7.7461	7.4898	9.0783		11.9531	12.7422	8.24425	8.10473		>0.05	0.0098988	3.94898e-05
Septin1	682.321	629.601	695.474	614.815	583.422	626.627	615.472	673.355	537.529	513.882	500.872		669.132	608.288	644.414	517.428		>0.05	0.946041	4.26738e-05
Nrgn	8.1914	7.1289	7.6659	7.2743	5.2222	4.6312	4.3913	3.3981	4.2325	3.4361	4.1663		7.66207	5.70923	3.8947	3.94497		>0.05	0.00314528	4.26738e-05
Neu1	35.045	34.2654	28.8248	33.8473	26.275	26.4059	21.9237	24.9555	23.591	21.9962	21.1352		32.7117	28.8427	23.4396	22.2408		>0.05	0.0254645	4.34797e-05
Csf2rb	3.6671	3.2327	3.4361	1.9001	2.3494	3.8967	2.4907	4.4952	1.6378	1.3755	1.5278		3.4453	2.7154	3.49295	1.5137		>0.05	0.953387	4.48799e-05
Nxph4	2.4021	2.3888	2.4432	1.8084	1.3013	1.3228	1.3436	1.8597	1.4448	1.086	0.9826		2.41137	1.4775	1.60165	1.17113		>0.05	0.212118	4.62934e-05
M1ap	7.5857	8.2249	10.0807	6.3255	7.9469	8.1729	4.9158	4.3831	2.8766	4.5912	4.325		8.63043	7.48177	4.64945	3.93093		>0.05	0.0381935	4.62934e-05
Stxbp1	27.0885	27.1245	23.4495	32.47	26.037	32.0288	9.7146	16.0124	17.6513	14.2457	14.9586		25.8875	30.1786	12.8635	15.6185		>0.05	2.79688e-06	4.74236e-05
Bin2	98.1763	106.108	82.2806	93.4697	87.3653	85.8153	82.047	88.5018	75.2231	70.3398	72.362		95.5215	88.8834	85.2744	72.6416		>0.05	0.566142	4.809e-05
Mgat1	88.3157	87.8406	81.718	88.8293	78.0082	84.1001	70.4231	77.0953	72.0553	64.1958	68.1948		85.9581	83.6459	73.7592	68.1486		>0.05	0.227711	5.01121e-05
Pld4	138.303	164.316	152.782	127.238	156.565	163.71	93.9336	151.417	96.0929	96.1906	73.3798		151.8	149.171	122.675	88.5544		>0.05	0.481643	5.08476e-05
Scimp	87.1173	94.2498	88.7881	87.7169	72.5942	77.3664	61.2816	60.8485	70.5255	57.7029	66.769		90.0517	79.2258	61.065	64.9991		>0.05	0.000546792	6.46233e-05
Lta	53.2337	46.53	40.6952	47.7766	36.7926	41.8457	25.5845	37.2169	34.1562	25.4614	24.4911		46.8196	42.1383	31.4007	28.0362		>0.05	0.0566164	7.54122e-05
Zbtb7b	9.4557	10.4799	7.6436	9.0844	7.485	8.5891	6.8981	7.6403	6.8833	5.8316	5.7952		9.19307	8.38617	7.2692	6.17003		>0.05	0.269607	7.56159e-05
Pglyrp1	7.0812	6.4566	5.561	5.3444	5.7961	5.3543	4.0019	6.3801	1.7871	2.8135	3.1559		6.36627	5.49827	5.191	2.5855		>0.05	0.714206	7.91859e-05
Sh3bp1	37.3515	36.7655	29.6744	36.4981	36.0044	36.1369	21.5058	26.9451	24.702	23.3338	26.5404		34.5971	36.2131	24.2254	24.8587		>0.05	0.00311585	8.42015e-05
Pnkd	18.8545	18.0037	17.1625	18.8273	16.2186	17.7483	14.4138	13.9889	13.0019	13.6836	13.866		18.0069	17.5981	14.2013	13.5172		>0.05	0.0622684	8.44733e-05
Samhd1	334.377	324.89	260.157	321.472	298.574	319.43	209.275	236.181	252.825	209.365	227.361		306.475	313.159	222.728	229.85		>0.05	0.00289787	9.21294e-05
Snap47	6.6455	6.3305	6.3552	6.4183	6.5543	6.842	4.5561	5.4811	4.0357	3.6915	4.376		6.44373	6.60487	5.0186	4.0344		>0.05	0.304408	9.46611e-05
Tbc1d5	11.6678	11.9261	10.6195	11.3928	10.7902	11.4153	7.6925	9.1262	9.102	7.906	9.1638		11.4045	11.1994	8.40935	8.72393		>0.05	0.00229525	9.5942e-05
Ifngr1	47.3118	47.3395	47.9453	41.1567	44.1323	47.1635	40.0469	39.8258	35.0755	33.7823	39.0936		47.5322	44.1508	39.9363	35.9838		>0.05	0.269607	9.69751e-05
Bmyc	35.6989	37.5267	37.2181	36.3296	34.5504	33.2244	35.6485	28.0421	23.4288	25.549	26.5777		36.8146	34.7015	31.8453	25.1852		>0.05	0.594587	9.7237e-05
Lrrc32	4.7999	5.1322	3.1917	4.9161	4.1353	4.6565	2.1823	2.5836	3.1121	2.256	1.9629		4.3746	4.5693	2.38295	2.44367		>0.05	0.00355801	0.000100865
Slc39a4	1.673	2.0967	1.7132	1.29	1.2259	1.7381	0.9399	0.9793	0.7333	0.8453	0.6214		1.82763	1.418	0.9596	0.733333		>0.05	0.0944956	0.000108576
Neurl3	56.8959	53.949	44.7323	55.5875	45.391	54.3281	36.1455	40.9438	41.0323	35.523	32.539		51.8591	51.7689	38.5446	36.3648		>0.05	0.0554258	0.000132127
Espn	2.0621	2.2787	1.3134	1.2859	1.0301	0.9548	0.943	1.1737	1.1151	0.8136	0.6957		1.88473	1.09027	1.05835	0.8748		>0.05	0.0765111	0.000137982
Phldb3	59.0439	60.8257	52.4909	55.1969	54.3772	56.1192	41.2755	46.4931	49.1389	37.6081	37.4785		57.4535	55.2311	43.8843	41.4085		>0.05	0.0688817	0.000146369
Guca1b	2.9484	3.4111	2.5127	2.8932	2.7286	1.9996	1.2285	1.3556	1.6365	1.6129	1.3163		2.9574	2.54047	1.29205	1.5219		>0.05	0.00029001	0.000146369
Ralgds	82.2808	87.6483	69.086	85.0579	71.3219	71.2792	54.6204	64.049	61.1033	56.6922	55.8214		79.6717	75.8863	59.3347	57.8723		>0.05	0.0279625	0.000152672
Gsn	243.216	246.795	234.862	270.692	265.05	257.428	188.505	149.104	162.179	135.775	189.949		241.624	264.39	168.805	162.634		>0.05	0.0324314	0.000169949
Pou6f1	9.0807	9.9064	8.068	8.3563	8.6429	8.2056	5.4331	7.4797	7.0299	6.1687	5.8878		9.01837	8.4016	6.4564	6.36213		>0.05	0.0187819	0.000196436
Dnmbp	19.5324	20.8684	13.361	18.6862	15.8624	16.7476	9.3127	12.065	12.9878	9.6802	10.6964		17.9206	17.0987	10.6888	11.1215		>0.05	0.00361838	0.000205258
Chst10	2.5252	2.8473	2.0697	2.4501	2.3069	2.9028	2.2041	1.9326	1.3239	1.5765	1.6856		2.48073	2.55327	2.06835	1.52867		>0.05	0.600029	0.000209968
Gpr18	26.8889	27.1137	25.3166	23.6733	21.8983	23.0948	23.4098	25.3503	22.9074	19.8612	20.356		26.4397	22.8888	24.3801	21.0415		>0.05	0.705791	0.000214128
Mob3a	57.604	56.7224	54.313	57.1746	51.6343	52.8502	45.8942	50.2126	47.9735	42.8035	46.0117		56.2131	53.8864	48.0534	45.5962		>0.05	0.190619	0.000233769
Cd81	169.747	168.651	157.735	158.361	143.451	149.34	144.754	154.698	144.045	128.367	133.75		165.377	150.384	149.726	135.387		>0.05	0.530801	0.000257657
Plcg1	29.5037	29.7235	20.1119	25.9184	24.4097	25.8138	17.1656	22.0634	19.0698	16.6407	17.383		26.4464	25.3806	19.6145	17.6978		>0.05	0.129408	0.000273635
Pipox	30.7926	34.9502	34.4199	28.4001	27.8122	33.7	19.9986	25.0079	23.5067	22.577	24.2132		33.3876	29.9708	22.5033	23.4323		>0.05	0.00387431	0.000279079
Papln	12.9361	15.9825	12.7539	10.3856	14.6365	12.1174	8.8298	8.2886	7.4378	8.1131	9.5126		13.8908	12.3798	8.5592	8.3545		>0.05	0.0206896	0.000279137
Ehf	8.1879	7.7106	6.8101	6.1934	6.0099	7.2397	5.2983	6.7824	5.8617	4.9437	5.396		7.56953	6.481	6.04035	5.40047		>0.05	0.222744	0.000293399
Fgd2	72.5132	77.2573	65.1946	57.1274	62.2045	48.0549	47.25	73.1861	47.7983	48.3556	34.048		71.655	55.7956	60.218	43.4006		>0.05	0.618766	0.000300448
Stk10	36.2889	43.3354	32.0367	37.6937	36.6752	36.1796	28.0225	31.5156	28.6742	26.6678	28.8021		37.2203	36.8495	29.7691	28.048		>0.05	0.12512	0.000306788
Cotl1	408.264	417.002	439.683	402.879	391.668	384.951	415.252	402.414	320.343	322.489	348.825		421.65	393.166	408.833	330.552		>0.05	0.980771	0.000349137
Tent5c	11.6381	9.1607	8.3812	9.6291	6.7094	7.1051	6.455	6.6567	6.9291	5.9804	5.751		9.72667	7.81453	6.55585	6.22017		>0.05	0.0465098	0.000374835
Morrbid	1.9805	2.0961	1.8434	2.0445	1.7204	1.2869	0.8583	1.057	1.3056	0.9727	0.9555		1.97333	1.68393	0.95765	1.07793		>0.05	0.00142897	0.000378159
Plb1	1.5891	1.4222	1.8349	1.7075	1.2434	1.7779	1.009	0.6678	0.6812	0.6305	0.7164		1.6154	1.57627	0.8384	0.676033		>0.05	0.108149	0.000395811
Slc2a6	11.3295	14.5042	12.8811	10.728	12.9104	12.1309	12.3463	11.8236	7.8279	9.4346	7.8511		12.9049	11.9231	12.0849	8.3712		>0.05	0.910093	0.000401829
Zfp94	6.5125	6.9531	5.2079	6.0966	4.7583	4.9696	4.0005	4.2656	4.5681	4.0714	3.8707		6.2245	5.27483	4.13305	4.17007		>0.05	0.0147189	0.000416853
Rab37	1.652	2.6142	1.9068	1.6226	2.1801	3.0382	1.6773	2.3545	0.8309	1.0547	0.884		2.05767	2.2803	2.0159	0.9232		>0.05	0.994647	0.000419824
Parp1	925	1013.78	847.473	885.495	869.015	838.323	730.231	744.626	726.111	665.485	800.484		928.751	864.278	737.428	730.694		>0.05	0.042527	0.000424018
H2-T23	616.484	671.182	620.326	546.592	550.352	568.78	600.033	682.131	504.026	534.621	446.814		635.997	555.241	641.082	495.154		>0.05	0.851802	0.000488302
Dbn1	2.4884	2.828	3.4155	2.3547	2.3016	2.1127	2.2976	2.5928	1.2958	1.587	1.656		2.91063	2.25633	2.4452	1.51293		>0.05	0.706319	0.000526127
Ceacam1	4.6239	4.9682	3.8305	3.0945	3.968	4.2472	3.0364	4.0796	2.5704	3.0242	2.8416		4.4742	3.7699	3.558	2.81207		>0.05	0.42765	0.000532856
Adap1	25.4583	23.6921	31.2028	29.4445	28.3773	30.8848	16.76	12.0362	12.4535	14.068	19.5849		26.7844	29.5689	14.3981	15.3688		>0.05	0.00479137	0.000532856
Padi3	1.6948	1.6796	1.4116	0.8859	0.9964	0.8406	1.1393	0.8509	0.6206	0.7345	0.9228		1.59533	0.907633	0.9951	0.7593		>0.05	0.238244	0.000551889
Ethe1	39.3188	33.3446	35.0159	30.3316	29.5805	26.7415	33.6161	37.4408	28.3858	24.9138	26.2136		35.8931	28.8845	35.5284	26.5044		>0.05	0.951867	0.000614362
Lrrc25	3.4903	4.0203	5.9393	3.5634	3.7411	5.1725	2.1775	3.3021	1.6562	2.1426	2.3355		4.4833	4.159	2.7398	2.04477		>0.05	0.223777	0.000630804
Xrcc1	756.68	745.246	683.2	683.639	617.316	630.084	563.284	673.156	634.215	546.596	545.773		728.375	643.68	618.22	575.528		>0.05	0.269607	0.000645791
Nlrx1	66.5848	72.3102	59.5272	71.8415	63.7153	69.2539	43.5835	52.9657	54.052	47.0037	50.93		66.1407	68.2702	48.2746	50.6619		>0.05	0.00474565	0.000653152
Arhgap39	8.6521	8.7008	5.6138	6.8481	5.9562	6.2273	4.0512	5.3908	5.4585	4.3154	3.847		7.65557	6.34387	4.721	4.5403		>0.05	0.0369731	0.000656402
Abi3	30.6598	29.0228	28.5297	31.4952	26.96	28.4933	24.079	27.9825	23.9681	21.8755	23.566		29.4041	28.9828	26.0308	23.1365		>0.05	0.500757	0.000685288
Susd3	42.139	37.5737	37.6807	37.6937	29.7477	31.3121	35.6818	39.2104	28.7409	30.1232	26.6956		39.1311	32.9178	37.4461	28.5199		>0.05	0.947367	0.00068706
Emp3	42.8824	50.8267	49.7308	44.0051	43.5856	50.9311	48.1401	42.9482	30.5679	32.8364	34.2136		47.8133	46.1739	45.5442	32.5393		>0.05	0.949557	0.000696933
Piwil2	1.9263	2.2066	2.1951	1.445	1.5753	1.9109	1.4358	1.4771	1.0723	1.1314	1.47		2.10933	1.64373	1.45645	1.22457		>0.05	0.20716	0.000697323
Cryz	15.9047	19.1011	18.2373	19.2017	16.0329	16.2946	13.5277	11.4146	10.6437	12.1382	12.8604		17.7477	17.1764	12.4711	11.8808		>0.05	0.0698495	0.000773546
Rassf2	34.9678	36.6121	27.3935	34.8748	32.1665	32.2447	25.0972	27.5661	26.2394	25.0555	25.4192		32.9911	33.0953	26.3316	25.5714		>0.05	0.0914012	0.000783437
Slc12a3	1.3966	2.4098	1.4943	1.7587	1.484	1.212	0.8606	1.1725	0.711	0.9407	0.7489		1.7669	1.4849	1.01655	0.8002		>0.05	0.17285	0.000821498
Lrrc3	2.5459	2.598	1.7004	1.8848	1.1646	1.5013	1.2236	1.6083	1.4911	0.9989	1.2253		2.28143	1.5169	1.41595	1.23843		>0.05	0.117967	0.000821498
Lgmn	369.537	391.171	373.451	332.849	330.803	390.508	340.712	333.771	290.979	270.748	316.171		378.053	351.387	337.242	292.633		>0.05	0.600732	0.000830147
Itgb2	389.672	408.963	348.96	352.177	343.801	329.957	290.783	347.567	331.59	300.37	293.48		382.532	341.978	319.175	308.48		>0.05	0.141878	0.000888163
Abtb1	60.0649	60.488	61.4374	52.6881	55.2169	55.9268	52.7721	60.7496	52.5736	45.9093	45.9644		60.6634	54.6106	56.7608	48.1491		>0.05	0.8006	0.000930417
Shisa5	125.738	142.366	126.582	135.856	134.556	131.727	120.599	125.585	88.5622	111.964	94.4633		131.562	134.046	123.092	98.3297		>0.05	0.861188	0.000962457
Pfkp	96.5099	103.156	89.8295	87.5627	85.4131	82.0722	73.5384	87.0732	81.8873	71.7101	80.5952		96.4985	85.016	80.3058	78.0642		>0.05	0.127382	0.000987518
Cln3	11.9315	12.0901	11.6434	11.6389	11.4242	10.4577	7.0874	9.5377	8.6975	9.0683	7.6837		11.8883	11.1736	8.31255	8.48317		>0.05	0.0166492	0.00101278
Rrad	9.1026	10.3045	9.2927	10.4202	9.7032	9.1431	7.5999	8.0131	5.3684	7.2642	6.1258		9.5666	9.7555	7.8065	6.2528		>0.05	0.485345	0.00101624
Mvp	76.362	75.1434	70.2257	74.8859	76.1195	71.6745	56.1207	67.277	57.7907	61.5305	53.1658		73.9104	74.2266	61.6989	57.4957		>0.05	0.24687	0.0010966
Unc93b1	371.816	416.589	345.365	356.267	366.543	380.151	304.967	384.695	308.197	301.193	269.988		377.923	367.654	344.831	293.126		>0.05	0.707955	0.00113674
Sigirr	21.6764	21.9859	19.4085	20.7024	19.0582	19.9741	16.4437	19.7405	17.1069	16.2657	14.4869		21.0236	19.9116	18.0921	15.9532		>0.05	0.445202	0.00117545
Brms1l	30.5253	30.305	27.6452	25.1868	29.1374	27.0433	24.9647	26.6022	24.597	24.1925	24.2772		29.4918	27.1225	25.7834	24.3556		>0.05	0.32434	0.00121732
Srpk3	191.69	225.19	163.603	195.82	192.387	200.577	123.88	170.984	150.236	136.376	109.47		193.495	196.261	147.432	132.028		>0.05	0.222805	0.00121732
Snx20	78.2013	73.916	69.758	75.4918	64.8732	66.1538	57.8666	59.28	63.8246	56.0823	56.1295		73.9584	68.8396	58.5733	58.6788		>0.05	0.0491646	0.00123376
Col15a1	2.0699	2.3319	2.445	2.2759	2.9228	2.836	1.0784	1.1587	1.1879	0.9679	1.5218		2.28227	2.67823	1.11855	1.22587		>0.05	0.00729543	0.00124712
Traf4	36.7141	33.8083	28.9953	30.1693	25.9906	23.6686	25.9456	29.9884	26.3087	23.3436	23.6163		33.1726	26.6095	27.967	24.4229		>0.05	0.431771	0.00127337
Scn11a	4.1233	4.1355	3.5783	6.1042	4.865	4.4074	1.1095	1.9597	2.3867	2.074	2.4754		3.9457	5.12553	1.5346	2.31203		>0.05	6.67896e-07	0.00127876
Btnl1	5.3787	8.1519	7.3875	5.8118	7.0724	5.8728	7.1036	6.1621	3.7283	4.5098	3.9785		6.9727	6.25233	6.63285	4.0722		>0.05	0.962844	0.00131585
Nlrc5	31.3925	30.3606	24.354	24.3323	25.7897	27.6795	18.2801	29.8289	19.3778	19.3776	19.4786		28.7024	25.9338	24.0545	19.4113		>0.05	0.530801	0.0013683
Tnfaip8l2	15.3475	14.7864	15.9144	14.7469	14.6766	15.9415	15.4119	17.5084	12.0936	11.7767	11.7999		15.3494	15.1217	16.4601	11.8901		>0.05	0.578242	0.00141783
Plekhg3	6.5105	7.0837	6.4941	7.0216	8.4834	8.8176	4.8034	4.4223	3.7494	4.6726	5.0094		6.6961	8.10753	4.61285	4.47713		>0.05	0.0619747	0.00143737
Prkcz	2.0998	1.9871	1.4383	1.4773	1.4464	1.4532	1.4556	1.4763	1.3993	0.8789	0.9416		1.84173	1.45897	1.46595	1.07327		>0.05	0.575228	0.00148459
Dyrk3	3.363	3.1903	3.4428	3.2041	2.3757	3.4814	2.2445	2.0673	2.0708	2.2007	2.2396		3.33203	3.0204	2.1559	2.17037		>0.05	0.0309802	0.00148968
Cd59b	2.8637	2.4097	2.3011	2.3162	2.109	2.8019	1.6018	1.5215	1.209	0.8865	1.397		2.52483	2.40903	1.56165	1.16417		>0.05	0.287152	0.00155405
Herpud1	190.913	212.73	184.856	189.2	179.673	153.396	165.601	164.378	161.629	148.423	148.445		196.166	174.09	164.99	152.832		>0.05	0.310914	0.00158982
Tnfrsf13b	60.3398	65.4488	60.7082	62.0007	68.4443	70.8041	53.2962	51.0079	47.6727	51.6748	49.7318		62.1656	67.083	52.1521	49.6931		>0.05	0.228044	0.00163562
Rgs14	60.1699	63.3751	52.3303	55.8958	52.6392	53.1314	46.3199	57.0114	48.3398	46.0083	44.3406		58.6251	53.8888	51.6656	46.2296		>0.05	0.507666	0.00177362
Ncf4	135.141	153.711	124.977	135.132	130.899	127.222	117.863	137.054	103.49	115.472	99.8232		137.943	131.084	127.458	106.262		>0.05	0.788096	0.00180964
Zyx	3.5646	4.3678	3.7868	3.0562	3.9503	3.471	2.9224	4.5506	2.0184	2.7471	1.9947		3.9064	3.4925	3.7365	2.2534		>0.05	0.95692	0.00182746
Prkd2	151.942	154.328	121.769	150.33	134.975	126.68	104.889	123.199	116.327	100.664	110.379		142.68	137.328	114.044	109.123		>0.05	0.160281	0.00188832
Cdh17	3.6921	3.5482	4.3872	2.4325	4.0023	4.3501	2.1081	3.0127	1.6227	2.1086	2.3143		3.87583	3.59497	2.5604	2.0152		>0.05	0.281256	0.00203114
Dnai2	3.4229	3.44	2.7824	3.814	3.9983	3.3455	2.1531	1.4601	1.5507	1.8104	1.9499		3.2151	3.71927	1.8066	1.77033		>0.05	0.0545286	0.00207746
Ak7	2.7021	3.1231	3.3224	2.147	2.1714	3.2602	2.6192	2.6503	1.42	1.5629	1.8226		3.0492	2.5262	2.63475	1.60183		>0.05	0.794402	0.00218792
Gngt2	30.2493	27.6784	27.841	28.9548	25.4316	27.0376	22.9933	29.2691	24.1135	20.7722	20.2344		28.5896	27.1413	26.1312	21.7067		>0.05	0.744282	0.00220216
Aif1	9.1975	10.0094	7.5235	9.7945	7.7445	10.9157	7.1417	8.2891	6.3164	4.2701	3.6292		8.91013	9.4849	7.7154	4.73857		>0.05	0.80515	0.00220216
Per1	46.5915	47.9996	34.5862	40.5383	43.6237	39.8101	30.6389	38.0688	32.1931	33.3883	27.4698		43.0591	41.324	34.3539	31.0171		>0.05	0.291439	0.00220216
Fndc7	1.1317	1.1796	1.1139	1.1843	1.2191	1.3214	0.8601	0.9375	0.7173	0.8025	0.6416		1.14173	1.2416	0.8988	0.720467		>0.05	0.446779	0.00223735
Rasgrp2	50.7729	48.8962	34.3347	47.4928	36.4994	35.2786	29.8104	38.4949	33.4071	29.2289	23.6591		44.6679	39.7569	34.1527	28.765		>0.05	0.358895	0.00246231
Sting1	30.8753	34.055	30.9891	32.1591	35.067	34.2366	26.5927	28.0643	25.0171	27.0896	25.2944		31.9731	33.8209	27.3285	25.8004		>0.05	0.301751	0.00249578
Tktl1	2.6241	2.39	2.2891	1.4777	1.5709	2.2535	1.6149	1.356	1.313	1.2982	1.24		2.4344	1.76737	1.48545	1.28373		>0.05	0.180341	0.00255647
Sh3bp2	15.154	19.5696	16.3537	15.8905	16.9113	15.9785	13.9167	17.0196	11.5757	13.6078	11.6216		17.0258	16.2601	15.4681	12.2684		>0.05	0.772001	0.00266793
Xkrx	20.3044	20.0993	16.1486	19.992	16.1383	17.8531	12.2244	10.9722	15.1516	10.4786	13.7646		18.8508	17.9945	11.5983	13.1316		>0.05	0.0024569	0.00274189
Bcl9l	17.2848	18.891	13.7412	16.1318	16.5767	15.1829	11.7768	14.6624	13.733	11.8046	11.8791		16.639	15.9638	13.2196	12.4722		>0.05	0.203549	0.00278667
Msh5	47.3482	51.3703	37.9028	38.5984	40.7593	40.4806	27.4996	42.5976	33.419	31.5177	23.1294		45.5404	39.9461	35.0486	29.3554		>0.05	0.371912	0.00310827
Ccdc175	13.6368	16.9205	22.5458	13.045	13.7038	15.0125	13.8166	9.5265	8.8716	8.3003	10.9467		17.701	13.9204	11.6715	9.37287		>0.05	0.300574	0.00310827
Tex9	17.4345	17.1623	13.727	15.6575	14.8898	15.2933	11.0715	13.4141	13.9618	11.6507	11.2387		16.1079	15.2802	12.2428	12.2837		>0.05	0.0591414	0.0032494
Apobr	1.521	1.3095	2.037	1.4015	1.2605	1.2924	0.6135	0.996	0.7261	1.0548	0.7484		1.6225	1.31813	0.80475	0.8431		>0.05	0.0211918	0.0032494
Nadk	55.0054	53.2612	49.3389	53.594	48.7711	47.2453	44.3742	44.6259	45.3013	42.5377	43.3783		52.5352	49.8701	44.5001	43.7391		>0.05	0.178602	0.00334216
Tnfrsf1b	6.4807	7.129	6.2303	6.3827	6.3189	6.7492	5.5811	5.5647	5.1386	5.2372	5.4362		6.61333	6.4836	5.5729	5.27067		>0.05	0.294442	0.00334216
Pde2a	35.9805	24.5904	27.4602	18.7054	19.3436	26.2837	29.6551	36.854	18.0243	17.5612	21.7947		29.3437	21.4442	33.2546	19.1267		>0.05	0.612905	0.00334216
Slc45a4	6.417	6.1116	5.2132	6.0498	5.5451	6.0006	4.7864	5.4751	4.7589	4.5654	4.845		5.91393	5.86517	5.13075	4.7231		>0.05	0.422487	0.00335675
Slc12a9	11.7161	12.7814	10.2408	10.6993	11.8894	10.9412	8.2479	10.1306	8.8116	9.2398	7.732		11.5794	11.1766	9.18925	8.59447		>0.05	0.227296	0.00338205
Cd300lf	5.2157	6.1403	3.0153	3.4366	3.5472	6.3145	2.0193	5.5487	2.0747	2.16	1.2334		4.79043	4.43277	3.784	1.8227		>0.05	0.766914	0.00340267
Tedc1	59.6695	64.8212	50.7339	59.8586	55.2293	54.7185	38.438	46.6669	49.8295	43.5155	43.8148		58.4082	56.6021	42.5525	45.7199		>0.05	0.00613548	0.00341287
Ccdc69	22.9914	25.7383	22.6556	21.1084	19.0929	20.6726	19.932	23.7128	18.2963	19.0238	18.3813		23.7951	20.2913	21.8224	18.5671		>0.05	0.743548	0.00341887
Traf5	131.194	125.442	117.735	134.78	114.542	119.019	82.5783	92.313	110.294	85.1969	94.6254		124.79	122.78	87.4457	96.7054		>0.05	0.0024569	0.00345193
Fnbp1	63.6342	68.5288	53.152	59.2028	59.1904	57.9561	49.5086	59.6416	52.1172	46.808	50.2601		61.7717	58.7831	54.5751	49.7284		>0.05	0.50658	0.00348767
Hpgds	13.9453	13.4454	13.0182	12.8142	13.7642	15.9261	11.0091	10.8797	8.8195	11.0092	10.2697		13.4696	14.1682	10.9444	10.0328		>0.05	0.308382	0.00351956
Arhgap25	84.2181	86.7518	75.4897	81.5967	79.1033	78.4793	61.5367	74.4459	73.5046	62.1138	65.8079		82.1532	79.7264	67.9913	67.1421		>0.05	0.131236	0.00351956
Cyb561a3	56.282	60.2535	41.6071	54.5526	55.3603	59.6754	41.4118	51.9323	41.2411	39.407	35.4994		52.7142	56.5294	46.672	38.7158		>0.05	0.684357	0.00363543
Ptms	44.0117	47.2933	38.7899	40.7642	31.2985	31.5989	33.6424	40.4078	35.9475	27.9617	24.3872		43.365	34.5539	37.0251	29.4321		>0.05	0.641465	0.00363543
Tmem132a	4.7366	5.5186	4.8054	5.3895	5.4864	4.6506	3.3255	3.5961	3.8636	3.498	3.8111		5.0202	5.1755	3.4608	3.72423		>0.05	0.0100111	0.00363543
Pmepa1	1.3575	1.118	1.4172	1.218	1.1419	1.639	0.7242	0.7503	0.7436	0.6522	0.9341		1.29757	1.33297	0.73725	0.776633		>0.05	0.0242002	0.00372636
Dedd2	28.9365	28.2075	24.5068	28.138	24.5816	22.3523	21.8108	22.9091	22.1487	21.1292	18.3945		27.2169	25.024	22.3599	20.5575		>0.05	0.327246	0.00380312
Ift172	194.57	218.017	131.436	169.052	152.592	158.704	110.594	152.136	137.718	111.535	115.187		181.341	160.116	131.365	121.48		>0.05	0.188763	0.00399629
Trpc4ap	253.046	253.821	247.698	266.892	242.14	248.969	189.643	193.481	208.675	188.316	222.688		251.521	252.667	191.561	206.56		>0.05	0.00463419	0.00403999
Ildr1	60.4768	67.5061	52.1665	56.9143	46.45	56.951	40.2919	50.3224	50.2975	39.3806	42.0721		60.0498	53.4384	45.3072	43.9167		>0.05	0.127615	0.00405362
Tubg2	10.1344	11.3432	10.1103	8.4076	9.7795	9.6375	8.4687	10.7	7.1335	7.1685	7.0551		10.5293	9.27487	9.58435	7.11903		>0.05	0.816963	0.0041994
Il17ra	49.4526	50.3211	40.6829	45.3469	40.4724	41.0243	30.4283	37.7795	40.1374	31.4262	36.2606		46.8189	42.2812	34.1039	35.9414		>0.05	0.0166973	0.0041994
Ager	30.5302	30.1202	28.0597	28.7599	24.7209	24.5449	17.2821	22.1615	23.4531	18.2118	12.7392		29.57	26.0086	19.7218	18.1347		>0.05	0.160281	0.00426128
Sgf29	61.5029	61.2376	60.7504	59.2842	53.2695	50.9274	52.0306	49.5969	47.1788	50.0304	46.0443		61.1636	54.4937	50.8137	47.7512		>0.05	0.300574	0.00430456
Flt3	61.7663	59.6787	68.0274	54.0401	55.8712	56.8759	55.3809	51.5669	44.9777	47.6903	52.2619		63.1575	55.5957	53.4739	48.31		>0.05	0.425482	0.00438025
Serpinf1	12.082	12.7751	11.8634	10.5836	7.7745	12.6223	11.1678	10.5042	7.3417	7.4059	8.777		12.2402	10.3268	10.836	7.84153		>0.05	0.790555	0.00439501
Pip5k1c	82.9895	94.5777	80.2883	82.9253	92.6346	90.7156	79.7999	86.873	73.8145	70.8529	71.2523		85.9518	88.7585	83.3364	71.9732		>0.05	0.983798	0.00464386
Bmf	11.4004	11.9634	8.5506	11.1131	10.0073	10.9407	9.2594	9.2357	9.0104	7.4448	7.3653		10.6381	10.687	9.24755	7.94017		>0.05	0.608924	0.00469514
Slc7a7	25.269	26.738	21.1709	20.2508	18.2933	20.4137	21.3158	24.4215	19.6949	18.6311	15.2046		24.3926	19.6526	22.8686	17.8435		>0.05	0.897896	0.00469514
Tspan32	16.367	19.1594	15.1384	13.8064	14.4136	14.4903	15.8162	19.1918	13.3648	13.0245	9.6916		16.8883	14.2368	17.504	12.027		>0.05	0.816963	0.0047639
Tmed6	6.8752	8.9718	9.0406	6.6143	5.4145	6.9991	5.3758	3.1547	3.4626	4.6394	4.7574		8.29587	6.34263	4.26525	4.28647		>0.05	0.0579015	0.00485785
Il2rg	124.357	132.006	111.147	109.1	117.438	115.308	100.841	118.377	105.454	102.718	91.5997		122.503	113.949	109.609	99.9238		>0.05	0.56111	0.00503113
Tmem52	5.1309	2.7957	4.0976	2.8701	3.3572	2.9233	1.9739	2.3925	2.3828	1.8557	2.1316		4.00807	3.0502	2.1832	2.12337		>0.05	0.0744167	0.00525584
Gmfg	248.414	222.199	327.89	223.91	236.688	244.94	279.468	212.274	141.21	174.387	195.427		266.168	235.179	245.871	170.342		>0.05	0.893478	0.00556375
Fhl3	11.1488	14.5297	10.6841	11.7705	12.1028	11.5474	9.5876	10.5273	9.4389	8.3576	8.7728		12.1209	11.8069	10.0574	8.85643		>0.05	0.448358	0.00562556
Tmem143	7.4055	7.6093	7.0064	7.0978	6.123	7.252	6.9114	6.3829	5.3257	4.7201	5.8425		7.3404	6.82427	6.64715	5.2961		>0.05	0.794402	0.00564426
Tmem170	6.5798	6.5741	5.3237	6.2025	5.6142	5.9842	4.6931	5.0279	5.3316	4.3961	4.7577		6.1592	5.93363	4.8605	4.82847		>0.05	0.124653	0.00611596
H2-M3	145.053	151.603	132.932	122.65	131.024	132.155	133.737	153.947	115.779	125.091	108.587		143.196	128.61	143.842	116.486		>0.05	0.862836	0.00611702
Plekho2	29.8152	33.55	28.6141	30.2988	29.776	31.0738	25.7305	27.5503	26.6603	23.7556	26.6386		30.6598	30.3829	26.6404	25.6848		>0.05	0.320617	0.00620872
Nprl3	21.9392	23.5887	20.0584	22.9281	23.2463	23.3936	16.423	19.6465	17.5896	18.4537	16.9831		21.8621	23.1893	18.0347	17.6755		>0.05	0.180162	0.00626863
Emid1	87.2393	92.1577	87.4736	99.357	93.5729	97.887	65.6728	71.2009	62.8506	75.7908	73.2617		88.9569	96.939	68.4368	70.6344		>0.05	0.042614	0.00678944
Hemgn	7.3898	7.3146	11.7789	6.7735	9.7635	7.8012	8.0931	4.5624	3.474	4.0393	5.9641		8.82777	8.11273	6.32775	4.49247		>0.05	0.521774	0.00684163
Stk11ip	61.172	68.4781	65.0535	59.7308	67.4874	62.055	55.7372	64.7704	54.6007	53.3339	51.9458		64.9012	63.0911	60.2538	53.2935		>0.05	0.758182	0.00686338
Eml6	5.5988	6.8112	4.9549	5.7959	5.3541	6.0892	4.0486	4.1221	4.4148	3.7834	4.3949		5.7883	5.7464	4.08535	4.1977		>0.05	0.0545286	0.00699098
Acvr1b	11.1496	12.3206	10.44	9.4754	11.4348	12.3798	8.8504	9.8485	9.3806	8.4655	8.5972		11.3034	11.0967	9.34945	8.81443		>0.05	0.307016	0.0072304
Tspan33	1.9661	1.8364	1.9066	1.8393	1.3029	1.8395	1.6008	1.5546	1.0786	1.2215	0.9229		1.90303	1.66057	1.5777	1.07433		>0.05	0.718634	0.00727224
Laptm5	713.447	761.039	611.698	737.095	654.92	678.787	584.044	596.642	599.091	514.891	586.824		695.395	690.268	590.343	566.936		>0.05	0.304241	0.00727224
Nrros	7.5942	9.0579	7.0901	8.0877	8.2422	9.1488	5.999	6.9308	5.922	6.4424	5.768		7.91407	8.4929	6.4649	6.04413		>0.05	0.308862	0.00746969
C2cd2l	44.5724	46.3562	39.3035	45.1382	41.3364	43.5199	32.1434	36.842	38.4508	31.8631	36.4187		43.4107	43.3315	34.4927	35.5775		>0.05	0.0508938	0.00807267
Ndrg1	5.1619	6.2828	3.6515	4.5057	4.0979	3.4955	4.4831	5.4187	3.6964	3.2232	2.5812		5.03207	4.03303	4.9509	3.16693		>0.05	0.973842	0.00860951
Hexdc	37.5164	38.8742	33.2155	34.5926	30.6207	29.3261	28.1381	29.5473	32.0228	26.618	25.5742		36.5354	31.5131	28.8427	28.0717		>0.05	0.197871	0.00873625
Plcd3	22.688	26.2908	24.7427	21.6292	24.3105	21.1	16.636	14.0049	14.3803	12.5953	21.2184		24.5738	22.3466	15.3204	16.0647		>0.05	0.0437493	0.00876206
Dqx1	14.7158	15.4613	9.356	11.3849	10.3211	9.1082	5.581	10.7236	8.9941	7.6676	4.887		13.1777	10.2714	8.1523	7.1829		>0.05	0.21686	0.00881853
Map3k19	2.813	3.4516	1.9134	2.7322	2.5506	2.9521	1.5236	2.3917	1.5047	1.9046	1.3985		2.726	2.74497	1.95765	1.6026		>0.05	0.386399	0.00897796
Coro7	120.636	135.885	118.887	114.189	131.198	126.472	99.0723	116.246	98.5738	97.5254	109.491		125.136	123.953	107.659	101.863		>0.05	0.36938	0.00909869
Bmp8a	4.4666	4.2337	2.6076	2.9466	1.8056	1.7698	1.2624	1.9239	2.4991	1.3164	1.5922		3.7693	2.174	1.59315	1.80257		>0.05	0.0234455	0.00915778
Col11a2	13.3276	14.6676	9.3404	10.2136	9.6126	8.0339	7.122	9.7136	9.2042	8.3849	7.0356		12.4452	9.2867	8.4178	8.20823		>0.05	0.125223	0.00954567
Pdlim2	54.5219	57.4858	59.7069	51.3579	52.1973	53.5594	59.347	68.5637	46.3383	48.124	45.1031		57.2382	52.3715	63.9553	46.5218		>0.05	0.336038	0.00969722
Il10ra	12.0013	12.4104	10.8567	9.3454	10.3757	12.1344	11.8529	12.9454	10.1116	9.0261	8.1295		11.7561	10.6185	12.3991	9.08907		>0.05	0.695094	0.00977005
Rhof	22.6449	22.9106	19.2067	23.3619	19.491	20.2387	19.7249	20.3976	18.9312	16.2374	16.429		21.5874	21.0305	20.0613	17.1992		>0.05	0.825512	0.00988494
Irf7	27.6016	26.6437	25.9636	30.8646	27.7698	34.0703	16.6768	22.5936	18.2921	21.6932	19.1958		26.7363	30.9016	19.6352	19.727		>0.05	0.0900793	0.00994385
Tbl2	7.1748	7.2313	5.7774	5.8868	5.7856	5.8119	5.2844	5.6138	5.7085	4.9078	5.786		6.72783	5.8281	5.4491	5.46743		>0.05	0.133054	0.0101575
Adamts10	13.7796	15.182	9.9711	11.3078	10.9149	10.7997	7.5171	10.8999	9.7061	9.5699	6.9165		12.9776	11.0075	9.2085	8.73083		>0.05	0.187569	0.0102662
Gipc3	2.4713	2.3879	1.9053	2.276	2.4729	2.1099	1.8368	1.8254	1.7071	1.5185	1.7042		2.25483	2.28627	1.8311	1.64327		>0.05	0.423781	0.0103131
Pacs1	35.1067	38.5107	26.2034	34.3102	30.2573	31.1704	21.9256	27.2975	27.3956	21.8771	24.652		33.2736	31.9126	24.6116	24.6416		>0.05	0.110059	0.0103472
Kctd1	13.4396	12.6658	10.8705	11.7164	10.7921	10.4302	8.856	9.8363	10.5972	8.6715	10.0076		12.3253	10.9796	9.34615	9.75877		>0.05	0.0440528	0.0105833
Arhgap45	937.867	984.187	735.602	945.247	836.124	820.479	588.238	759.66	755.736	654.583	601.159		885.885	867.283	673.949	670.493		>0.05	0.128312	0.0107593
Smap2	192.987	194.796	161.45	187.477	169.882	169.141	153.274	159.66	163.483	143.043	151.958		183.078	175.5	156.467	152.828		>0.05	0.283957	0.0108759
Osbpl5	4.3813	4.6797	4.5087	3.6818	4.1897	3.7671	4.0015	5.1653	2.5626	3.4728	3.2392		4.52323	3.87953	4.5834	3.09153		>0.05	0.926264	0.0108759
Cep85	23.42	27.6845	23.4615	23.187	19.89	21.8226	16.0402	18.7518	20.9899	18.0446	19.9717		24.8553	21.6332	17.396	19.6687		>0.05	0.00281208	0.0108759
Cd2	138.698	114.548	158.331	108.371	117.473	128.684	142.883	130.922	97.4696	99.919	104.742		137.192	118.176	136.903	100.71		>0.05	0.945636	0.011247
H2-Q4	238.57	246.117	216.643	222.622	221.468	234.583	183.172	240.046	200.635	192.25	167.877		233.777	226.224	211.608	186.921		>0.05	0.686667	0.011247
Dennd1c	125.305	144.489	95.8713	122.767	122.098	116.362	76.3555	111.078	97.0563	87.4285	65.6104		121.888	120.409	93.7167	83.3651		>0.05	0.358704	0.0113159
Rogdi	19.431	21.216	20.4018	21.4381	20.8075	18.094	16.2947	19.2191	16.5426	15.6142	14.566		20.3496	20.1132	17.7569	15.5743		>0.05	0.592337	0.0114778
Rasgrp4	3.1696	2.9712	2.719	2.9452	3.0109	3.38	1.8768	2.7309	2.2693	2.1825	1.6692		2.95327	3.11203	2.30385	2.04033		>0.05	0.372564	0.0118973
Jdp2	11.0708	11.0234	6.717	9.4184	5.4917	7.6564	5.4771	6.6364	6.1124	6.0787	5.3573		9.60373	7.52217	6.05675	5.84947		>0.05	0.139018	0.011922
Tnnt3	11.3582	10.7507	9.9714	8.4919	9.7031	13.2016	7.3697	6.4753	6.314	6.2694	6.8465		10.6934	10.4655	6.9225	6.47663		>0.05	0.202255	0.0122111
Fmnl1	794.569	839.673	634.453	829.815	707.57	693.918	538.761	651.413	631.162	540.59	594.509		756.232	743.768	595.087	588.754		>0.05	0.16799	0.0124261
Lrrc49	7.9004	8.0363	10.8843	7.7212	8.3945	7.7093	6.5626	5.4722	5.1792	5.7843	6.9469		8.94033	7.94167	6.0174	5.97013		>0.05	0.12512	0.0125633
Orai2	16.6281	17.6485	13.1964	17.2218	15.6888	16.3384	12.837	14.3257	13.6591	12.3963	11.9218		15.8243	16.4163	13.5814	12.6591		>0.05	0.44141	0.0131456
Nod2	7.256	6.031	4.4732	5.6793	4.6079	6.0089	3.3877	4.6801	4.5506	3.5816	3.5721		5.92007	5.43203	4.0339	3.90143		>0.05	0.160996	0.0132271
Strada	13.5161	14.9682	13.1957	13.2279	13.0488	13.4091	11.0555	13.5115	11.9375	11.5077	11.3086		13.8933	13.2286	12.2835	11.5846		>0.05	0.463116	0.0132742
St6galnac6	8.9959	8.4308	7.8991	8.2512	7.0386	7.1414	7.2615	6.9491	7.2228	6.4064	5.67		8.44193	7.47707	7.1053	6.43307		>0.05	0.480393	0.0133184
Pde4a	9.9091	9.8576	6.079	8.1996	5.9167	6.7843	5.1277	6.4238	6.6627	5.3316	5.0394		8.61523	6.96687	5.77575	5.6779		>0.05	0.134553	0.0134786
Prex1	88.075	94.8914	72.4779	86.334	84.2586	78.0115	64.2828	71.002	69.5441	62.9108	73.8381		85.1481	82.868	67.6424	68.7643		>0.05	0.107936	0.0135958
Atcay	0.7582	1.13	0.9886	0.8944	0.574	0.6641	0.5409	0.5841	0.5488	0.5436	0.5173		0.958933	0.710833	0.5625	0.536567		>0.05	0.155656	0.0137309
Zfp523	14.9602	17.3504	14.0089	14.8486	14.0454	14.7363	14.8955	15.1863	12.4808	12.0204	12.3342		15.4398	14.5434	15.0409	12.2785		>0.05	0.983024	0.0138736
Sfn	12.2397	11.4166	11.8965	12.88	9.4976	11.0942	10.3894	10.6936	9.7612	8.8271	8.3256		11.8509	11.1573	10.5415	8.9713		>0.05	0.700711	0.0139001
Cybc1	113.698	112.219	88.5431	106.967	89.949	81.4833	74.5971	81.8765	91.6249	73.651	72.3151		104.82	92.7997	78.2368	79.197		>0.05	0.111106	0.0139001
Tmem63a	124.454	131.846	99.2518	112.156	105.574	103.638	79.6827	99.4591	104.192	86.2084	88.9589		118.518	107.123	89.5709	93.1197		>0.05	0.0566164	0.013934
Gbp4	7.4949	7.4612	6.549	6.537	7.8772	7.8454	5.7012	6.6843	5.2932	6.0662	5.4438		7.16837	7.41987	6.19275	5.60107		>0.05	0.520191	0.013934
Chd7	48.9636	51.6019	38.7343	45.0235	47.0252	46.9859	32.8165	39.1117	40.6861	34.5949	36.858		46.4333	46.3449	35.9641	37.3797		>0.05	0.0566164	0.013934
Sema4b	22.2091	21.6157	22.0766	22.35	24.9672	24.5748	14.484	19.2277	16.4168	18.046	17.7523		21.9671	23.964	16.8559	17.405		>0.05	0.0623747	0.0145523
Tor4a	16.296	17.5598	13.9055	16.1345	14.2328	16.523	12.9344	14.4373	13.437	12.6527	12.7858		15.9204	15.6301	13.6859	12.9585		>0.05	0.407136	0.0146431
Gpr137b	11.8482	11.6526	8.7264	10.3662	8.4943	9.139	6.2964	9.352	8.8174	7.2132	6.5058		10.7424	9.33317	7.8242	7.51213		>0.05	0.202255	0.0148221
Cnpy3	38.9349	39.2693	33.7337	37.8135	35.6495	34.2944	32.9347	34.7656	31.9436	32.3635	29.2568		37.3126	35.9191	33.8501	31.188		>0.05	0.647661	0.014992
Nxpe4	2.0588	2.9253	1.3897	1.5988	2.4722	2.1114	1.0146	2.1322	1.1745	1.2894	0.6973		2.1246	2.0608	1.5734	1.05373		>0.05	0.62375	0.0152107
Tnip1	86.2425	90.1397	74.5691	86.0223	73.7473	79.3651	66.4667	76.0362	73.4151	62.2584	68.6895		83.6504	79.7116	71.2515	68.121		>0.05	0.362289	0.0152516
Pdzd3	7.9021	8.324	5.1307	6.5844	5.7982	5.9124	3.2023	4.5946	5.4514	3.6687	4.1268		7.11893	6.09833	3.89845	4.41563		>0.05	0.0211918	0.0154812
Nbeal2	149.761	165.984	111.183	147.065	133.798	131.647	79.1277	117.963	111.308	97.1781	100.858		142.309	137.503	98.5451	103.115		>0.05	0.0545286	0.0155787
Acox3	48.6245	57.0224	40.2881	45.0054	47.632	47.832	38.6588	48.9577	41.0744	37.0607	35.2519		48.645	46.8231	43.8083	37.7957		>0.05	0.723742	0.0157694
Pitpnm1	243.039	250.07	187.806	224.607	199.093	202.11	151.901	207.416	192.241	169.05	152.823		226.972	208.603	179.659	171.371		>0.05	0.277312	0.0161978
Inpp1	8.0648	8.1326	7.0436	8.0815	7.6911	8.4295	6.0399	6.0387	6.2144	6.6784	6.5403		7.747	8.06737	6.0393	6.4777		>0.05	0.0206155	0.0169341
Cxxc5	68.4166	58.9296	55.6411	54.6576	44.9704	50.9998	50.2089	61.8172	55.0595	39.0699	43.7543		60.9958	50.2093	56.013	45.9612		>0.05	0.822723	0.0177004
Ehd4	63.7399	65.3673	60.9318	61.8577	59.6295	64.1218	54.7044	55.2116	52.4923	47.3858	58.6974		63.3463	61.8697	54.958	52.8585		>0.05	0.392558	0.0180917
Cacna1s	14.8519	15.5698	15.3187	14.6046	11.4947	12.3691	13.4209	14.1496	12.9027	11.5841	9.5862		15.2468	12.8228	13.7852	11.3577		>0.05	0.780524	0.0181974
Sema6b	1.5593	1.4733	1.4005	1.0371	1.2058	0.9476	1.1016	1.4238	1.0319	0.9506	0.9502		1.4777	1.0635	1.2627	0.977567		>0.05	0.698712	0.0182263
Sapcd1	5.9422	6.8758	5.2178	5.4847	4.9107	6.1693	4.4294	7.0364	4.078	3.8053	1.8951		6.01193	5.52157	5.7329	3.25947		>0.05	0.97263	0.0182956
Ccdc88b	176.461	194.314	147.851	179.412	175.679	179.085	100.628	148.656	145.54	129.155	117.912		172.875	178.059	124.642	130.869		>0.05	0.0542649	0.0183779
Apoc2	4.9008	4.4938	6.3209	5.6758	3.5618	6.0983	2.9443	3.1716	2.0108	2.9985	2.7733		5.2385	5.11197	3.05795	2.5942		>0.05	0.283957	0.018419
Ptpn7	39.8502	43.1131	42.5727	40.9546	41.8081	41.8166	35.7204	34.7749	32.7296	34.0733	37.4156		41.8453	41.5264	35.2477	34.7395		>0.05	0.265267	0.0184312
Lat2	98.297	108.003	94.757	101.84	98.8208	93.3588	79.3972	95.8391	86.759	84.4302	67.5563		100.352	98.0066	87.6181	79.5818		>0.05	0.556781	0.0184664
Arrb2	83.2942	81.473	76.5492	85.9236	69.0917	70.7987	62.4137	66.8849	69.4442	64.5413	59.4617		80.4388	75.2713	64.6493	64.4824		>0.05	0.188763	0.0185923
Inpp5d	344.418	378.731	296.111	340.178	322.228	336.407	230.951	288.377	295.52	241.932	283.374		339.754	332.938	259.664	273.608		>0.05	0.0463915	0.0185923
Mical1	628.208	647.145	571.877	595.046	602.186	624.093	482.093	618.944	550.332	503.061	490.202		615.744	607.109	550.518	514.532		>0.05	0.551916	0.0192562
Fgr	9.497	9.7518	8.802	8.5085	9.6519	9.8824	8.648	10.7224	7.3565	7.9575	6.9291		9.35027	9.3476	9.6852	7.41437		>0.05	0.773215	0.0201106
Degs2	12.1777	11.0872	15.2031	10.0304	11.4665	11.8069	10.6184	11.383	9.5717	9.7016	8.4744		12.8227	11.1013	11.0007	9.24923		>0.05	0.637882	0.0201106
Cobl	3.5979	3.149	2.4905	4.9551	3.2704	3.7283	1.7816	2.4362	1.73	1.9347	2.2303		3.07913	3.9846	2.1089	1.965		>0.05	0.242937	0.0202857
Fmnl3	162.199	187.616	140.917	174.955	182.798	178.733	140.159	151.369	134.221	134.113	139.836		163.578	178.829	145.764	136.057		>0.05	0.566573	0.020343
Ahcyl2	7.7455	7.9212	6.0769	6.2862	7.0613	5.9078	5.9495	6.8938	5.7076	5.5796	5.9219		7.24787	6.41843	6.42165	5.73637		>0.05	0.645836	0.020655
Inf2	48.295	51.0101	39.1058	43.4802	45.4884	42.0701	36.1063	42.0739	36.5333	37.9771	38.2692		46.137	43.6796	39.0901	37.5932		>0.05	0.356168	0.0209135
Nab2	32.783	38.378	24.3348	29.4745	26.3116	22.7313	24.7952	30.9328	25.7295	22.3922	19.0901		31.8319	26.1725	27.864	22.4039		>0.05	0.740689	0.0211308
Hinfp	20.2804	20.7558	16.572	19.1265	20.0172	19.6976	13.6918	16.4152	17.611	14.9433	14.4028		19.2027	19.6138	15.0535	15.6524		>0.05	0.0735151	0.0211308
Nr4a1	10.4824	13.1935	9.1838	7.1732	9.3014	8.6492	10.1814	18.5497	7.6808	7.3613	6.0377		10.9532	8.3746	14.3656	7.0266		>0.05	0.354156	0.0212361
Nod1	2.2718	3.2277	2.6719	1.7219	2.4499	2.1019	1.8382	3.9325	1.6698	1.6587	1.4003		2.7238	2.09123	2.88535	1.57627		>0.05	0.895481	0.0214389
Jpx	1.3457	1.2732	1.1462	1.2403	0.9652	1.3801	1.0522	1.0635	0.8251	0.9624	0.7897		1.25503	1.1952	1.05785	0.859067		>0.05	0.665473	0.0214523
Mroh2a	12.8495	14.6711	11.78	12.2977	12.1251	12.5634	8.7064	9.7797	11.8374	8.8256	10.5789		13.1002	12.3287	9.24305	10.414		>0.05	0.00758981	0.0214523
Syngr2	125.325	140.314	126.765	144.927	130.748	130.183	117.618	105.348	100.782	111.126	106.809		130.801	135.286	111.483	106.239		>0.05	0.403296	0.021539
Icam1	97.4833	100.895	76.7625	84.67	81.9743	73.3782	72.2387	86.2863	83.0186	67.356	64.1318		91.7136	80.0075	79.2625	71.5021		>0.05	0.568513	0.0227925
Avpr2	11.8711	11.8015	10.1736	11.825	11.8765	11.4542	6.5453	10.2721	9.6449	8.0033	6.6833		11.2821	11.7186	8.4087	8.1105		>0.05	0.23105	0.0227925
Ppcdc	14.5891	16.2671	13.6709	14.3756	13.8131	14.4211	11.6141	13.5367	12.8102	12.4063	9.6066		14.8424	14.2033	12.5754	11.6077		>0.05	0.467172	0.0229608
Bbs2	18.9415	19.9367	15.3143	17.8026	15.9223	14.3081	12.6186	15.5636	15.7952	11.3775	12.4961		18.0642	16.011	14.0911	13.2229		>0.05	0.334088	0.0239836
Selenop	38.8724	34.5494	34.7786	31.1859	33.9355	50.4496	35.8219	34.5316	20.8621	23.6788	29.8947		36.0668	38.5237	35.1767	24.8119		>0.05	0.991187	0.0241979
Pbx4	19.6957	18.377	15.3348	15.3143	14.6752	16.1893	12.4201	17.5082	14.6999	12.4319	10.3709		17.8025	15.3929	14.9642	12.5009		>0.05	0.620114	0.0243568
Cbfa2t3	9.5471	10.1973	6.613	9.3069	7.7479	7.751	5.0619	7.1409	7.0313	6.0012	5.9438		8.7858	8.2686	6.1014	6.32543		>0.05	0.0915647	0.0250244
Slc8b1	10.6313	12.5817	10.2669	9.4077	10.3403	10.1109	9.0893	10.2555	9.1402	9.321	7.9084		11.16	9.95297	9.6724	8.78987		>0.05	0.560651	0.0252986
Hsd11b1	2.3129	2.4668	2.3621	1.5323	2.7505	1.6421	1.8171	2.4329	1.4717	1.3311	0.8481		2.3806	1.97497	2.125	1.21697		>0.05	0.892002	0.0253359
Cfp	43.1851	46.0462	41.4782	36.324	44.9916	37.7253	31.8509	53.1036	26.8429	36.3496	20.693		43.5698	39.6803	42.4772	27.9618		>0.05	0.991068	0.0256502
Tapbp	105.736	108.728	89.1593	102.425	95.9193	97.2962	83.9515	100.9	92.1102	82.1825	76.1796		101.208	98.5468	92.4256	83.4908		>0.05	0.719276	0.025892
Dok1	32.0455	32.836	34.6006	33.2195	34.1778	34.2774	30.755	33.8664	26.7134	29.2807	26.6916		33.1607	33.8916	32.3107	27.5619		>0.05	0.991759	0.0264641
Sfxn5	4.2113	4.5769	3.2372	4.1557	4.1023	3.7824	3.0821	3.0001	3.2846	3.0724	2.8055		4.00847	4.01347	3.0411	3.05417		>0.05	0.187569	0.0275462
Grm6	21.685	22.0691	11.3189	15.7874	14.7653	11.358	5.6368	14.1879	10.3919	7.0459	4.1114		18.3577	13.9702	9.91235	7.18307		>0.05	0.406976	0.0276662
Rhbdf1	9.4152	7.6257	6.5536	7.6803	9.2676	6.003	5.3745	7.2429	4.7416	6.0593	3.2097		7.86483	7.6503	6.3087	4.6702		>0.05	0.674084	0.0276662
Eif4ebp3	24.2794	22.9809	22.5431	21.593	20.5351	20.086	13.7601	19.8274	20.031	16.2541	14.436		23.2678	20.738	16.7937	16.907		>0.05	0.155251	0.0284827
Itgb7	40.9086	47.1678	37.1411	49.6678	44.559	40.7611	33.3715	37.4911	33.8726	33.5876	28.0837		41.7392	44.996	35.4313	31.848		>0.05	0.548605	0.0285061
Clhc1	4.0632	4.5662	3.6071	2.3513	3.6811	3.9478	3.0835	2.842	2.4944	2.4533	1.3811		4.07883	3.32673	2.96275	2.1096		>0.05	0.608924	0.0287117
Rasal3	277.855	308.129	219.225	300.016	274.54	260.653	174.564	234.734	227.891	203.357	188.083		268.403	278.403	204.649	206.444		>0.05	0.1669	0.0299835
Selplg	3.3897	3.6794	2.8818	3.157	2.8946	2.4451	2.6904	3.3182	2.5519	2.4921	2.1328		3.31697	2.83223	3.0043	2.39227		>0.05	0.821197	0.030675
Kif9	5.1391	5.9248	4.9834	3.9597	5.0499	5.1875	4.4489	3.8813	3.6353	3.7944	4.0321		5.3491	4.73237	4.1651	3.8206		>0.05	0.407435	0.0313994
Crisp3	7.2187	5.7945	5.5591	4.125	5.4953	7.2571	8.153	3.9515	3.1115	3.6005	3.7244		6.19077	5.6258	6.05225	3.4788		>0.05	0.976564	0.0318358
Camk2a	0.9564	1.4144	0.9898	1.1722	0.9745	1.0076	0.7394	0.7428	0.7367	0.7142	0.8052		1.1202	1.05143	0.7411	0.752033		>0.05	0.155251	0.0318807
Rabggta	23.8959	26.7318	21.6082	24.8393	24.5491	22.9115	18.1223	24.0741	19.1824	19.9661	18.6405		24.0786	24.1	21.0982	19.263		>0.05	0.580246	0.0325702
Myo18a	64.3903	73.5909	51.552	63.3071	59.6923	59.7381	46.8727	63.9158	53.8173	43.4261	48.8839		63.1777	60.9125	55.3942	48.7091		>0.05	0.661482	0.0341055
Wdfy4	929.13	1078.73	785.166	934.803	945.319	900.566	683.733	855.262	773.39	685.351	794.628		931.01	926.896	769.497	751.123		>0.05	0.31329	0.0342094
Carmil3	10.6162	10.4297	6.8215	8.8376	6.6714	6.8954	5.558	8.6462	7.3266	4.7403	3.8712		9.28913	7.46813	7.1021	5.3127		>0.05	0.62375	0.0342308
Myzap	10.0304	8.178	6.4156	9.6222	4.7195	5.5327	5.744	7.2041	4.6611	4.9829	5.1617		8.208	6.6248	6.47405	4.93523		>0.05	0.648888	0.034747
Zfp948	2.9891	2.7859	2.286	2.0808	2.3764	2.1404	1.7454	2.7594	2.1157	1.8526	1.2076		2.687	2.1992	2.2524	1.7253		>0.05	0.708663	0.035381
Tnf	13.6909	12.0429	11.626	13.2491	10.4968	13.3219	9.5961	11.9953	10.7332	9.2982	8.1458		12.4533	12.3559	10.7957	9.3924		>0.05	0.651072	0.0362856
Nek8	26.2808	26.85	21.235	21.9961	22.9477	23.3714	23.1394	24.8486	20.7715	21.2662	16.8107		24.7886	22.7717	23.994	19.6161		>0.05	0.992461	0.0368226
Pck2	18.4537	18.6571	16.4211	18.4672	15.0629	17.7983	14.7684	16.1068	15.2008	14.4068	14.9924		17.844	17.1095	15.4376	14.8667		>0.05	0.430418	0.0368226
Def6	121.41	132.602	141.477	128.638	133.194	129.439	114.771	113.345	108.455	106.999	114.156		131.83	130.424	114.058	109.87		>0.05	0.429566	0.0373706
Ccdc191	8.7457	10.2241	7.7256	7.7444	7.2676	8.7273	6.788	8.2372	7.4939	5.9002	6.7941		8.89847	7.9131	7.5126	6.7294		>0.05	0.558005	0.0374773
Il10rb	10.3794	8.3432	8.4521	9.9727	10.7014	9.8316	9.8188	10.5884	6.2588	7.7792	6.7527		9.05823	10.1686	10.2036	6.93023		>0.05	0.507666	0.0374811
Ngfr	2.1144	2.3023	1.832	2.478	2.096	2.1525	1.8007	1.253	1.6299	1.1125	1.472		2.0829	2.24217	1.52685	1.4048		>0.05	0.380428	0.0375565
Unc119	38.9911	40.8726	42.0619	36.1914	36.3468	31.6127	32.7529	39.4373	35.1275	33.6153	29.5791		40.6419	34.717	36.0951	32.774		>0.05	0.632199	0.0382264
Krt222	18.0644	15.372	14.5399	12.3687	15.2391	13.9173	16.6522	18.3728	14.2487	12.5196	12.4999		15.9921	13.8417	17.5125	13.0894		>0.05	0.471157	0.038277
Arap1	93.4408	94.6603	78.1802	86.9817	76.2455	75.9016	70.6369	91.1209	76.7982	71.5508	68.7906		88.7604	79.7096	80.8789	72.3799		>0.05	0.733791	0.0387423
Atf6	11.4774	12.2753	10.1324	10.1326	12.0072	12.1584	9.6413	9.2076	8.7019	9.0046	10.006		11.295	11.4327	9.42445	9.2375		>0.05	0.334761	0.0389706
Arid3b	38.421	42.1965	27.8707	35.3496	33.3165	28.4456	24.4634	32.508	30.9158	26.1502	22.3837		36.1627	32.3706	28.4857	26.4832		>0.05	0.394583	0.0393166
Adssl1	21.2767	26.9507	29.8932	22.3343	22.1469	25.1879	26.4334	26.2572	16.5142	20.2199	19.8727		26.0402	23.223	26.3453	18.8689		>0.05	0.927666	0.0393166
Fcrl1	116.337	130.4	112.864	113.04	124.313	120.41	106.376	125.873	110.654	99.865	89.8726		119.867	119.254	116.125	100.13		>0.05	0.979277	0.0400655
Cep85l	4.7763	4.1446	3.9005	3.878	4.8205	4.6497	3.1124	3.1844	3.7566	3.2253	3.4		4.2738	4.4494	3.1484	3.46063		>0.05	0.0298835	0.0407956
Pla2g6	11.0401	12.3922	9.6183	10.9187	10.8101	9.9679	7.5689	9.5533	8.9142	8.51	8.0414		11.0169	10.5656	8.5611	8.48853		>0.05	0.2406	0.0409784
Cxcr3	2.5505	2.5046	8.4547	1.9295	4.1285	3.9116	1.2652	1.9064	0.9407	1.4355	1.7595		4.50327	3.3232	1.5858	1.37857		>0.05	0.236269	0.0418964
Bcl2l12	85.7648	92.7519	78.9784	86.4834	78.911	83.6846	68.0145	81.9791	78.5684	67.282	67.3721		85.8317	83.0263	74.9968	71.0742		>0.05	0.507666	0.0438744
Arhgap4	82.755	94.3254	66.4959	86.6032	80.0957	81.243	50.8404	71.6321	71.4571	59.51	56.4316		81.1921	82.6473	61.2362	62.4662		>0.05	0.170329	0.0445492
Tlr6	4.8032	4.8718	3.8319	3.909	3.4284	4.2912	2.9898	3.6451	4.1093	2.8106	3.1843		4.5023	3.8762	3.31745	3.36807		>0.05	0.187569	0.0446265
Gimap4	39.4202	37.1592	42.8211	31.7716	38.8951	33.8539	36.4277	47.2436	29.7215	34.7411	28.2598		39.8002	34.8402	41.8357	30.9075		>0.05	0.782303	0.0452701
Crb2	3.0623	3.0946	2.8186	3.513	2.7823	3.1474	1.3349	1.8961	2.1365	1.9216	2.525		2.99183	3.14757	1.6155	2.19437		>0.05	0.000250262	0.0458079
Pde4c	3.1328	4.26	3.3989	3.2715	3.8106	3.2666	1.8427	2.8477	2.8886	2.4059	1.9712		3.59723	3.44957	2.3452	2.4219		>0.05	0.141878	0.0459035
Tmem265	17.9691	18.4043	16.6386	18.6812	17.9805	17.0165	12.7979	15.9089	16.4348	11.9258	12.1666		17.6707	17.8927	14.3534	13.5091		>0.05	0.411097	0.0459901
Ppdpf	113.334	109.988	113.76	114.35	98.8003	113.164	111.081	116.215	95.3161	99.3932	86.9622		112.361	108.772	113.648	93.8905		>0.05	0.848776	0.0473274
Gramd1a	246.232	267.395	178.018	256.115	214.987	200.377	133.132	188.305	194.792	163.853	148.953		230.548	223.826	160.719	169.199		>0.05	0.110303	0.0473274
Fgf11	10.3212	8.7885	7.8292	9.0466	7.4773	7.7969	5.3697	6.5799	8.2951	5.5119	6.2448		8.97963	8.10693	5.9748	6.68393		>0.05	0.039275	0.0473302
Wdfy1	6.7181	7.1205	5.9507	6.3078	7.9235	6.9336	4.1418	6.3772	5.5045	5.0687	3.8764		6.59643	7.05497	5.2595	4.81653		>0.05	0.438734	0.0475704
Asxl1	40.8687	41.8066	32.4543	38.6661	37.1718	38.7375	26.7181	32.1626	33.933	29.3979	32.9652		38.3765	38.1918	29.4403	32.0987		>0.05	0.0298287	0.04824
Abtb2	7.3287	8.701	7.6341	7.7294	8.0076	7.5995	5.895	6.9635	6.1702	6.3765	6.5236		7.88793	7.77883	6.42925	6.35677		>0.05	0.291475	0.0482897
S1pr4	11.1656	10.8757	9.3888	11.7072	9.9704	9.1911	9.7689	10.2883	9.1018	7.5827	8.6574		10.4767	10.2896	10.0286	8.4473		>0.05	0.954833	0.048634
Carns1	10.959	11.1689	8.7611	8.8811	10.3294	10.464	7.705	11.7728	8.581	7.932	6.1668		10.2963	9.8915	9.7389	7.55993		>0.05	0.935573	0.0487908
Man2c1	97.473	103.386	83.922	98.0832	95.6689	90.271	67.6165	81.8344	85.0425	80.4797	70.1422		94.9269	94.6744	74.7254	78.5548		>0.05	0.0985629	0.0497736
Cd74	8028.89	8188.62	7805.13	7861.86	7338.27	7706.33	8550.31	8881.12	7.6347	7043.72	7055.6		8007.55	7635.49	8715.71	7142.23		>0.05	0.13789	0.0250244	FC<1.2
Rac2	256.209	263.697	243.467	269.558	260.506	258.161	241.927	251.529	229.574	217.328	234.361		254.457	262.742	246.728	227.088		>0.05	0.980232	0.0221862	FC<1.2
Pstpip1	34.7382	38.2884	33.3747	40.1618	40.6601	42.2567	37.1646	38.8354	28.5731	31.0818	29.4551		35.4671	41.0262	38	29.7033		>0.05	0.512249	0.0388802	FC<1.2
Hip1r	115.585	127.092	102.854	120.876	119.216	119.811	84.7788	104.983	105.062	92.5196	92.1132		115.177	119.968	94.8807	96.5649		>0.05	0.167333	0.0318807	FC<1.2
Mbd4	130.261	124.149	102.014	116.855	112.663	112.154	81.0009	96.0291	109.493	92.8702	97.9939		118.808	113.891	88.515	100.119		>0.05	0.00613548	0.0473274	FC<1.2
Zfp414	58.1957	59.4683	59.2501	66.8802	60.6883	63.734	51.1631	57.6358	50.4499	50.6449	47.7159		58.9714	63.7675	54.3995	49.6036		>0.05	0.744282	0.0436541	FC<1.2
Daglb	16.7532	16.6514	16.4907	17.2499	16.5018	16.7316	13.3949	12.8397	15.7086	12.8524	13.7909		16.6318	16.8278	13.1173	14.1173		>0.05	0.0427375	0.0410321	FC<1.2
Ctsc	33.9314	32.0748	31.3814	28.4054	32.5526	34.4101	29.5946	31.9035	26.2642	27.8789	28.0893		32.4625	31.7894	30.7491	27.4108		>0.05	0.884339	0.035381	FC<1.2
Gm2a	9.208	9.549	9.3189	8.6421	8.9949	9.042	10.8319	10.7079		8.2842	7.8492		9.35863	8.893	10.7699	7.9227		>0.05	0.110059	0.0247926	FC<1.2
H2-DMb2	870.84	946.406	797.527	820.612	782.194	795.52	883.012	958.09	774.879	771.096	685.673		871.591	799.442	920.551	743.882		>0.05	0.516628	0.0239836	FC<1.2
H2-K1	1267.21	1244.47	1196.81	1127.84	1098.5	1134.53	1197.03	1326.36	1058.85	1115.12	970.87		1236.16	1120.29	1261.7	1048.28		>0.05	0.733621	0.0107384	FC<1.2
Fermt3	522.303	541.624	507.713	523.026	524.405	509.973	453.488	504.608	445.339	421.203	455.143		523.88	519.135	479.048	440.562		>0.05	0.51979	0.000193337	FC<1.2
Dxo	88.1178	93.4153	79.9485	86.2735	77.0885	82.4225	74.4904	81.2727	76.1507	76.4272	67.5394		87.1605	81.9282	77.8816	73.3724		>0.05	0.600177	0.048634	FC<1.2
Gramd3	61.5677	57.3447	47.6784	49.9361	46.4291	48.2606	51.4985	54.7361	50.4772	44.9704	44.9835		55.5303	48.2086	53.1173	46.8104		>0.05	0.945136	0.0392917	FC<1.2
Hpse	117.195	122.25	109.356	107.586	112.933	112.494	95.14	103.485	108.92	87.7252	97.5511		116.267	111.004	99.3124	98.0654		>0.05	0.230948	0.00977005	FC<1.2
Fkbp5	40.521	39.6078	34.4872	37.667	34.417	33.6565	29.6567	32.1527	33.0376	30.2499	33.5338		38.2053	35.2468	30.9047	32.2738		>0.05	0.0548781	0.017935	FC<1.2
Pgpep1	10.6929	11.4152	9.816	10.7401	10.2565	10.987	9.479	9.6952	9.5035	8.3407	9.1397		10.6414	10.6612	9.5871	8.99463		>0.05	0.560651	0.0110921	FC<1.2
Sp140	501.546	528.22	467.378	431.281	477.69	471.775	470.807	532.855	435.729	425.81	406.912		499.048	460.249	501.831	422.817		>0.05	0.801695	0.00351656	FC<1.2
Ift140	27.4897	30.3482	23.9284	27.2408	26.9884	26.5225	22.3043	25.1273	24.3892	21.398	23.4947		27.2554	26.9172	23.7158	23.094		>0.05	0.407435	0.0387423	FC<1.2
Foxp4	33.1639	32.2764	28.4257	30.4496	28.6549	27.1139	23.0357	27.6484	27.7955	25.6991	26.1263		31.2887	28.7395	25.3421	26.5403		>0.05	0.0839656	0.0393055	FC<1.2
Tbc1d14	35.1948	37.8845	34.2462	34.8101	38.3933	38.3569	32.1979	31.1309	28.4711	29.9005	32.7501		35.7752	37.1868	31.6644	30.3739		>0.05	0.519787	0.0474876	FC<1.2
Ssbp3	106.893	102.053	93.3535	101.878	94.1834	93.5125	70.9816	83.0795	95.1567	78.9298	83.2302		100.766	96.5246	77.0306	85.7722		>0.05	0.00928098	0.0428829	FC<1.2
Grk6	333.278	372.438	340.895	330.767	355.192	350.101	291.449	329.953	306.658	282.101	304.719		348.87	345.353	310.701	297.826		>0.05	0.426151	0.0103445	FC<1.2
Nuggc	1075	1065.54	1006.1	1118.32	1002.64	1114.11	755.688	861.121	959.954	805.342	922.515		1048.88	1078.35	808.404	895.937		>0.05	0.00928098	0.0387401	FC<1.2
Vav1	675.345	709.643	647.405	677.713	654.769	671.471	513.249	603.042	611.784	536.581	589.846		677.464	667.984	558.145	579.404		>0.05	0.0478675	0.0114613	FC<1.2
Rassf5	22.0772	24.5915	20.507	23.5036	24.5638	24.596	21.1292	22.5371	19.4906	19.5241	18.5602		22.3919	24.2211	21.8331	19.1916		>0.05	0.982107	0.0218766	FC<1.2
Rasa3	128.875	134.266	108.749	129.41	121.247	121.644	101.734	109.98	111.716	100.934	106.195		123.963	124.1	105.857	106.282		>0.05	0.227868	0.0242067	FC<1.2
Cd82	112.029	125.227	112.113	111.889	106.706	112.565	114.564	122.086	99.2934	97.2634	103.888		116.456	110.387	118.325	100.148		>0.05	0.750876	0.0202857	FC<1.2
Csrnp1	40.573	42.7208	40.827	45.5748	43.847	42.7491	33.413	37.0855	37.5574	33.1722	36.0432		41.3736	44.057	35.2493	35.5909		>0.05	0.178155	0.0182956	FC<1.2
H2-D1	989.097	959.089	937.674	906.732	878.4	936.267	960.988	1053.53	829.139	853.635	800.839		961.953	907.133	1007.26	827.871		>0.05	0.48522	0.00581387	FC<1.2
Amz2	71.7069	73.3183	70.5415	65.0804	64.7108	69.98	61.3825	67.2334	65.3175	58.6137	62.4428		71.8556	66.5904	64.308	62.1247		>0.05	0.417893	0.0107593	FC<1.2
Cnot10	143.411	146.165	135.462	132.215	138.732	135.918	121.783	123.554	119.558	121.125	128.201		141.679	135.622	122.668	122.961		>0.05	0.209977	0.0138605	FC<1.2
Dcaf12	220.018	209.543	195.3	210.523	200.092	198.06	172.968	179.058	190.565	161.797	190.667		208.287	202.892	176.013	181.01		>0.05	0.174982	0.0471803	FC<1.2
Zc3h12d	55.5534	57.6096	48.2204	50.3931	50.8632	49.4133	46.5566	51.8793	47.5436	46.9455	45.8356		53.7945	50.2232	49.218	46.7749		>0.05	0.595998	0.0162294	FC<1.2
Cdk9	174.753	175.001	173.732	174.333	168.421	162.506	146.268	158.466	157.479	147.717	153.168		174.496	168.42	152.367	152.788		>0.05	0.23105	0.0182956	FC<1.2
Rps6ka1	142.141	154.987	136.61	141.705	144.526	148.248	124.483	133.113	126.039	119.737	134.214		144.579	144.826	128.798	126.663		>0.05	0.42195	0.0397513	FC<1.2
Tap1	248.906	250.482	250.062	219.565	230.193	247.312	234.019	262.111	217.515	216.375	222.851		249.817	232.357	248.065	218.914		>0.05	0.907089	0.049095	FC<1.2
Tnfrsf13c	243.932	246.496	229.326	229.452	224.844	246.863	235.321	258.712	224.07	201.765	205.51		239.918	233.72	247.016	210.448		>0.05	0.613078	0.019214	FC<1.2
Txndc16	76.878	74.7814	65.1891	64.5478	68.748	71.3168	63.7366	68.9606	67.2249	59.0234	64.3714		72.2828	68.2042	66.3486	63.5399		>0.05	0.648991	0.048634	FC<1.2
Mcm10	60.9151	63.2822	54.1695	59.4488	58.8935	59.1569	45.8948	48.4445	54.6968	51.5311	56.543		59.4556	59.1664	47.1696	54.257		>0.05	0.00256448	0.190592
Pif1	59.7195	63.1655	53.3532	61.7644	57.3926	60.4399	43.5031	47.7675	56.7944	52.4735	56.3978		58.7461	59.8656	45.6353	55.2219		>0.05	0.00344796	0.539507
Pomt1	25.1287	26.5912	20.1917	24.0823	22.5111	23.4999	14.0774	17.913	21.9817	20.3608	17.4104		23.9705	23.3644	15.9952	19.9176		>0.05	0.00649404	0.198658
Hsph1	219.941	188.771	132.774	195.843	150.357	143.682	102.4	114.277	178.964	143.617	143.097		180.495	163.294	108.339	155.226		>0.05	0.00729543	0.525313
Plagl2	20.5913	21.5617	17.0359	21.0521	19.5143	20.1474	13.7362	15.4445	17.9091	14.7722	18.0168		19.7296	20.2379	14.5904	16.8994		>0.05	0.0112492	0.134092
Chtf18	155.691	169.64	148.21	164.047	159.225	156.999	116.7	133.349	142.159	137.218	149.81		157.847	160.09	125.024	143.062		>0.05	0.0158829	0.266276
Kifc5b	52.8613	56.777	45.2128	52.3004	50.2262	50.5007	34.5916	43.4172	47.6462	43.796	43.5118		51.617	51.0091	39.0044	44.9847		>0.05	0.0197982	0.201384
Spag5	152.759	161.572	140.678	151.715	157.849	167.337	117.48	129.216	151.973	140.443	154.566		151.67	158.967	123.348	148.994		>0.05	0.0197982	0.883816
Coro1c	109.495	104.712	101.231	118.03	93.347	99.8416	74.9849	71.4553	85.6474	73.5843	94.5763		105.146	103.74	73.2201	84.6027		>0.05	0.00903351	0.0505481
Tubb3	2.4417	2.8056	2.5446	3.1252	2.1195	2.0547	1.2977	1.5773	1.8272	2.0235	1.6983		2.5973	2.43313	1.4375	1.84967		>0.05	0.0211918	0.12933
Zc3h11a	112.388		86.2418	100.41	94.6388	92.4284	63.9913	81.6068	102.374	79.7881	85.5424		99.9491	95.8259	72.799	89.2348		>0.05	0.0268802	0.45501
Alg8	42.6329	40.1802	35.7014	39.6512	33.4103	38.9928	26.7972	31.9772	35.3734	33.8887	31.6156		39.5048	37.3514	29.3872	33.6259		>0.05	0.0273146	0.154375
Srrt	1783.42	1887.11	1618.43	1758.97	1676.23	1740.77	1305.09	1559.85	1611.26	1530.96	1569.16		1762.99	1725.32	1432.47	1570.46		>0.05	0.0273146	0.111747
Gnaz	9.9631	9.3244	7.1497	10.6975	6.7322	8.3818	4.6607	6.2165	8.7139	7.7991	7.2851		8.8124	8.60383	5.4386	7.9327		>0.05	0.0279625	0.736963
Espl1	185.352	209.262	162.728	188.691	192.876	192.437	128.265	154.227	177.144	148.23	178.039		185.781	191.335	141.246	167.804		>0.05	0.0298835	0.429151
Tgfbr1	38.048	33.497	30.5262	37.568	37.6423	39.7053	25.8738	26.1193	34.5159	27.7893	34.4915		34.0237	38.3052	25.9965	32.2656		>0.05	0.0318818	0.737892
Rfng	14.4685	14.2709	11.1904	12.3839	12.5371	12.5531	9.0913	10.5294	13.6352	11.5098	11.6874		13.3099	12.4914	9.81035	12.2775		>0.05	0.033028	0.638592
Hjurp	105.905	112.044	80.8376	100.113	89.6931	96.3974	66.2251	78.1854	96.9192	74.7648	87.2348		99.5955	95.401	72.2053	86.3063		>0.05	0.0332548	0.328402
Sh2b2	141.127	138.972	96.9983	147.067	99.8055	104.031	68.7819	87.8573	123.014	85.9513	93.5732		125.699	116.968	78.3196	100.846		>0.05	0.0369731	0.331688
Ago4	3.2484	3.4431	2.6557	3.3618	2.6881	2.9115	2.0844	2.0437	3.2292	2.2098	2.4775		3.11573	2.98713	2.06405	2.63883		>0.05	0.040195	0.413096
Fignl1	55.1663	50.5455	49.4517	48.9216	48.2209	51.2054	41.5472	42.437	51.9417	47.0549	54.8848		51.7212	49.4493	41.9921	51.2938		>0.05	0.0427375	0.943359
Tex52	8.6642	8.1607	7.6331	7.9296	7.9615	7.3964	5.3216	6.3207	7.3034	6.3252	6.4754		8.15267	7.7625	5.82115	6.70133		>0.05	0.0454347	0.152315
Dhx30	153.391	163.992	130.531	157.271	139.692	135.413	107.858	123.501	138.791	120.737	126.527		149.305	144.125	115.679	128.685		>0.05	0.0458441	0.142628
Cers6	2.35	2.9182	2.1337	2.5638	2.3021	2.5464	1.6604	1.8151	2.3957	2.2237	1.8811		2.4673	2.47077	1.73775	2.16683		>0.05	0.0463915	0.483434
Smarca4	564.51	607.399	529.942	636.828	580.092	627.155	416.923	455.885	585.945	467.376	612.058		567.284	614.692	436.404	555.126		>0.05	0.0495227	0.906861
Values indicate TPM. Genes significantly downregulated in dHET mice but at FC<1.2 are indicated. MT-RNAs not included.

## Sheet: DEG_up
Dataset 3b. Genes significantly upregulated in Crebbp/Kmt2d dHET, Kmt2dHET and CrebbpHET GC B cells (DESeq2: q<0.05, FC>1.2)
Gene Symbol	WT-1	WT-2	WT-3	CbpHET 1	CbpHET 2	CbpHET 3	Kmt2dHET 1	Kmt2dHET 2	dHET-1	dHET-2	dHET-3		WT mean	CbpHET mean	Kmt2dHET mean	dHET mean		FDR (WT vs CbpHET)	FDR (WT vs Kmt2dHET)	FDR (WT vs dHET)
Gfi1	2.125	1.9384	2.1365	3.5353	3.7701	3.9572	4.7623	7.367	7.1609	9.5668	7.0167		2.06663	3.7542	6.06465	7.9148		0.01043	1.75724e-10	1.17425e-21
Tfdp2	2.0326	2.2713	1.7844	2.6255	3.4556	2.8103	3.061	3.198	4.3433	3.917	4.2285		2.02943	2.9638	3.1295	4.16293		0.00386925	4.61243e-05	2.37071e-17
Adgrl2	1.363	1.3698	1.4446	2.1857	2.8876	3.4056	2.3547	2.219	3.6552	4.7473	5.2036		1.39247	2.8263	2.28685	4.53537		0.000374225	0.0211918	7.79147e-17
Nedd4	37.8223	34.6182	33.2797	52.959	55.2495	63.0336	40.7078	47.1621	70.119	59.3754	71.9996		35.2401	57.0807	43.935	67.1647		1.8982e-09	0.0279625	2.42988e-20
Ptpn9	6.9133	6.4707	6.9514	8.5797	9.4729	9.8385	8.705	8.2627	12.0424	11.837	11.7693		6.77847	9.29703	8.48385	11.8829		0.00619971	0.0285329	4.35468e-15
Fmn2	0.8587	1.0964	1.2662	2.0309	1.9765	2.9184	1.7906	1.9269	2.7059	2.8685	3.4453		1.07377	2.3086	1.85875	3.00657		0.00138606	0.0339058	1.79036e-09
Ppm1e	1.1345	0.9117	0.6053	1.4134	1.2294	1.3688	1.1838	1.441	2.4895	2.1654	2.1842		0.883833	1.3372	1.3124	2.2797		0.143579	0.0542649	7.91519e-13
Nt5dc2	21.6204	18.4007	18.4313	21.9023	23.0809	24.4739	22.6698	25.6134	33.1714	38.0139	33.8102		19.4841	23.1524	24.1416	34.9985		0.999923	0.101876	1.43561e-12
Raet1e	8.6028	6.7389	7.3486	11.4358	10.8761	11.1156	8.6286	10.6717	17.0312	15.03	14.5738		7.56343	11.1425	9.65015	15.545		0.117115	0.260303	9.23703e-10
Foxo6	0.5786	0.5209	0.5044	0.8021	0.6576	0.5762	0.7859	1.0756	2.0477	1.6311	1.2611		0.534633	0.678633	0.93075	1.64663		0.999923	0.067156	3.17484e-09
Mfsd6	5.6286	4.8664	4.1058	6.8924	6.0321	6.8933	5.8181	5.5572	9.8263	7.5071	8.355		4.86693	6.60593	5.68765	8.5628		0.143579	0.356388	1.49554e-08
Rtkn2	0.6802	0.8095	0.6105	0.6933	1.3484	1.0391	1.1941	1.1463	1.7303	1.7953	1.9612		0.700067	1.02693	1.1702	1.82893		0.810118	0.0541191	5.17105e-08
Zdhhc2	23.2504	19.3856	21.0367	22.9897	23.7208	23.6296	24.5891	24.547	30.3975	28.4295	30.1865		21.2242	23.4467	24.568	29.6712		0.999923	0.112504	3.24754e-07
Scmh1	14.0339	14.4491	13.5911	16.6296	18.7822	21.6404	17.5484	17.7309	22.1629	19.4751	24.5174		14.0247	19.0174	17.6396	22.0518		0.089599	0.0915647	1.44295e-06
Satb1	5.5513	5.1852	5.1639	6.7827	6.6817	5.4192	6.7216	5.8942	8.5683	7.7901	8.0022		5.30013	6.29453	6.3079	8.1202		0.999923	0.204603	1.83251e-06
Bcat1	4.2458	4.4916	4.1229	4.4943	5.072	4.5277	5.0721	4.8214	5.6222	6.3544	6.2721		4.28677	4.698	4.94675	6.0829		0.999923	0.208871	4.2188e-06
Pbx3	3.3495	3.3928	2.8362	3.5548	3.3254	2.9222	3.7102	3.4407	5.3222	4.8263	5.1291		3.19283	3.26747	3.57545	5.09253		0.999923	0.515415	8.23934e-06
Cdk6	5.8952	5.2474	5.0232	5.3549	6.1698	5.6827	6.0567	6.8441	7.1667	6.959	7.9112		5.3886	5.7358	6.4504	7.34563		0.999923	0.0520282	1.0625e-05
Akap12	20.8532	21.1563	15.0829	22.4304	18.3312	21.982	20.784	27.842	42.0577	28.1932	30.1028		19.0308	20.9145	24.313	33.4512		0.999923	0.2406	1.18107e-05
Pkp4	25.1668	24.5301	22.1112	29.8685	26.8675	26.5654	25.7774	28.8804	32.9383	30.5632	35.6138		23.936	27.7671	27.3289	33.0384		0.999923	0.229917	1.24292e-05
Dennd5a	21.3896	24.1409	17.9824	27.5806	26.008	28.2412	23.9567	26.7452	30.4799	28.8627	29.4289		21.171	27.2766	25.351	29.5905		0.0804268	0.0892306	1.42981e-05
Clstn1	6.2392	6.0106	5.5789	7.2918	6.4084	6.683	6.5805	8.2249	9.2443	8.9439	8.1975		5.9429	6.7944	7.4027	8.79523		0.999923	0.0928563	1.56662e-05
Sccpdh	6.3092	5.7316	6.7763	8.9771	8.1629	9.047	8.5415	6.8622	11.8175	9.9959	10.6675		6.27237	8.729	7.70185	10.827		0.350208	0.34153	2.04208e-05
Dab2ip	2.9756	2.7538	2.365	4.1176	3.3801	4.7038	2.882	2.6259	5.1437	3.6878	5.0192		2.69813	4.06717	2.75395	4.6169		0.088438	0.881507	4.94947e-05
Vim	87.0312	87.6225	94.5748	119.941	112.538	105.563	121.388	101.943	131.831	119.654	143.488		89.7428	112.681	111.665	131.658		0.4921	0.0946251	5.31788e-05
Ldlrad4	4.1506	3.4244	2.491	4.9658	4.33	6.0978	4.5442	3.8452	7.06	5.3153	6.4141		3.35533	5.1312	4.1947	6.26313		0.178523	0.393071	6.37662e-05
Plekha1	7.6873	6.9413	6.0638	8.6162	9.1398	8.686	7.2672	8.3494	9.2616	9.1935	9.2379		6.89747	8.814	7.8083	9.231		0.0595716	0.24715	6.4933e-05
Slpi	80.4964	101.762	110.968	145.062	150.845	117.95	173.255	122.905	146.896	232.095	191.773		97.7422	137.952	148.08	190.255		0.810118	0.0895256	6.66987e-05
Rdx	6.7555	8.5925	9.5315	11.2335	17.5409	13.3407	12.3531	10.2406	12.6813	16.9963	18.2411		8.29317	14.0384	11.2968	15.9729		0.0781501	0.262156	7.5071e-05
Ttll1	6.1704	5.543	5.092	6.81	6.7084	7.074	7.104	6.9679	8.9665	7.6062	9.3727		5.6018	6.86413	7.03595	8.64847		0.999923	0.168219	7.56159e-05
Jazf1	2.9294	2.5821	2.3541	3.2453	3.0463	3.2784	2.9711	2.6129	4.2457	3.7666	4.1722		2.62187	3.19	2.792	4.0615		0.999923	0.712333	9.34727e-05
Plekha8	1.2841	1.1147	0.8056	1.6114	1.4082	1.7285	1.1258	0.9436	2.2793	1.6569	1.7321		1.06813	1.5827	1.0347	1.88943		0.212483	0.984762	0.000125208
Tjp2	11.2909	10.0912	10.2742	13.3608	12.149	13.9953	12.8543	12.3345	14.2077	14.3747	16.038		10.5521	13.1684	12.5944	14.8735		0.451636	0.178354	0.000137919
Isoc1	18.1986	16.6011	15.702	15.8597	18.4722	18.3094	19.276	18.9088	21.5558	21.6075	22.2663		16.8339	17.5471	19.0924	21.8099		0.999923	0.178354	0.000151845
Ryk	6.8399	6.6118	6.6512	7.7663	8.5276	10.899	7.2585	9.511	11.8344	10.1389	10.0409		6.70097	9.0643	8.38475	10.6714		0.404643	0.269607	0.000171179
Dnajc12	0.6797	0.6064	1.009	0.9667	1.3212	1.2199	1.2317	1.1014	1.4155	1.5993	1.8882		0.765033	1.16927	1.16655	1.63433		0.815269	0.222791	0.000292472
Nxn	4.8262	4.2927	4.8669	6.0072	5.2248	5.3231	5.4366	5.0511	6.6665	7.1988	6.6792		4.66193	5.51837	5.24385	6.84817		0.999923	0.505973	0.000395811
Egfl6	7.2035	6.5097	6.5095	7.1964	7.518	9.3189	8.3534	10.1415	10.0182	9.3378	11.9933		6.7409	8.0111	9.24745	10.4498		0.999923	0.0594657	0.000401829
Tnfrsf21	3.5969	3.3675	2.1408	4.5311	3.463	3.2262	3.637	5.0866	6.1849	5.9233	4.7697		3.03507	3.7401	4.3618	5.62597		0.999923	0.185348	0.000416603
Apbb1	1.1762	0.7988	0.7805	1.5307	1.3084	1.9202	1.9901	1.4702	2.4305	1.9156	2.1925		0.9185	1.58643	1.73015	2.17953		0.51679	0.0639753	0.000444524
Cry1	11.5819	10.762	10.6559	10.926	14.1759	11.9502	13.8459	13.3299	15.9745	16.2404	14.8473		10.9999	12.3507	13.5879	15.6874		0.999923	0.141833	0.000526127
Tcf12	18.7546	18.7915	15.3747	18.5066	18.4967	19.5376	19.0112	20.815	23.8219	20.5852	22.124		17.6403	18.847	19.9131	22.177		0.999923	0.160018	0.000526127
Trib2	40.8268	36.9908	32.4059	40.3977	39.2288	39.0907	40.405	47.2061	55.9022	44.3736	46.3121		36.7412	39.5724	43.8055	48.8626		0.999923	0.107936	0.000532856
Bhlhb9	11.0657	10.5026	10.6624	11.9252	13.5858	14.3292	12.7141	11.7818	14.1176	13.7264	15.0488		10.7436	13.2801	12.2479	14.2976		0.311982	0.269607	0.000537093
Pals1	8.8838	7.7209	7.6618	8.0046	9.5522	10.2108	9.4704	9.4212	11.8837	9.9103	11.4649		8.08883	9.25587	9.4458	11.0863		0.999923	0.24715	0.000685634
Ssx2ip	22.4774	21.4885	20.1399	22.9286	22.5033	23.6959	20.8541	21.6483	29.1228	24.006	30.0522		21.3686	23.0426	21.2512	27.727		0.999923	0.910904	0.000754694
Dcun1d4	1.8519	1.4725	1.2968	2.03	2.0323	2.2482	1.498	1.6373	2.5083	2.1255	2.2695		1.5404	2.1035	1.56765	2.3011		0.212483	0.877913	0.00079792
Cpne3	9.4393	7.1189	7.0661	8.3334	9.4484	9.6179	8.4514	9.3996	11.2467	10.0432	11.303		7.87477	9.13323	8.9255	10.8643		0.999923	0.388435	0.000839194
Ralgps2	45.9919	45.0787	40.0327	43.5532	50.8705	54.0408	48.8495	53.153	58.9502	52.1759	55.2597		43.7011	49.4882	51.0012	55.4619		0.999923	0.0892306	0.000993823
Gbe1	3.9012	4.1331	4.1978	4.4543	5.596	6.3092	5.0932	4.465	6.231	6.2366	6.0912		4.07737	5.45317	4.7791	6.18627		0.4921	0.43866	0.00123376
Lmo7	78.6685	93.0218	54.7621	99.7279	93.2402	93.467	86.2864	76.0506	105.748	112.616	121.075		75.4841	95.4784	81.1685	113.147		0.927968	0.694422	0.00123376
Cmpk2	2.773	2.2935	2.7646	2.9851	3.3448	5.3014	3.9879	3.908	4.0571	5.0601	5.0188		2.61037	3.8771	3.94795	4.712		0.557095	0.120997	0.00125305
Prkar2a	15.4426	14.721	12.577	15.4382	15.4706	15.7007	14.4723	13.8832	18.0769	16.5661	18.6676		14.2469	15.5365	14.1777	17.7702		0.999923	0.877715	0.00131585
Trim24	34.2887	35.0336	32.0704	33.7031	42.6459	39.1657	40.2481	39.0098	44.3343	42.2524	44.8662		33.7976	38.5049	39.629	43.8176		0.999923	0.13129	0.00131585
Map4k3	0.6938	0.6047	0.5036	0.8037	1.3981	1.2579	0.8709	1.1168	1.1069	1.4831	1.2803		0.6007	1.15323	0.99385	1.2901		0.139185	0.18422	0.00149052
Rnf125	5.6116	4.8156	4.6366	6.2714	5.6092	6.9865	6.8051	6.0845	7.8628	6.7266	10.2269		5.02127	6.28903	6.4448	8.2721		0.999923	0.315182	0.00154213
Zik1	1.727	1.8327	1.6808	2.0373	2.4147	2.4508	1.6909	1.8932	2.451	2.1976	2.4977		1.74683	2.30093	1.79205	2.3821		0.156167	0.830876	0.00271858
Cdkn2a	3.1043	4.7059	3.7852	5.6317	9.3513	7.9062	4.9424	4.9028	6.5227	9.2385	7.2558		3.86513	7.62973	4.9226	7.67233		0.0674475	0.558472	0.00276653
Bcl2l1	12.1201	11.9823	10.2228	13.0027	12.3559	12.5546	13.7534	12.5072	16.3367	13.4752	14.6042		11.4417	12.6377	13.1303	14.8054		0.999923	0.23105	0.00280831
Sec23a	15.0856	14.5968	13.2727	15.7098	15.951	17.6905	15.9275	16.4281	18.5518	16.3396	18.5514		14.3184	16.4504	16.1778	17.8143		0.999388	0.202255	0.00308732
Thyn1	9.7901	10.3365	11.4052	12.8362	15.3198	17.0738	14.2482	12.342	13.616	21.7254	19.1276		10.5106	15.0766	13.2951	18.1563		0.778456	0.44141	0.00308732
Sytl5	2.5204	1.957	1.0244	4.0644	2.3299	4.1358	3.1799	4.8544	7.4225	5.1123	3.7982		1.83393	3.51003	4.01715	5.44433		0.950466	0.164823	0.00325233
Tbc1d24	0.5916	0.561	0.553	0.7642	0.8089	0.7796	0.6664	0.7861	0.8133	0.8409	0.7805		0.568533	0.784233	0.72625	0.811567		0.149327	0.155843	0.00340267
Lrp5	0.9523	1.149	0.6519	1.4328	1.6776	1.8848	0.9787	1.7956	1.559	1.9	2.528		0.917733	1.66507	1.38715	1.99567		0.392966	0.366256	0.00360511
Mllt3	2.2399	2.1924	1.695	2.334	2.4377	2.6871	2.0147	2.091	3.1153	2.7596	2.5292		2.04243	2.48627	2.05285	2.80137		0.995116	0.891676	0.00371106
Teddm2	4.5014	4.8747	3.3816	5.5591	5.2431	5.3385	4.7391	5.4238	6.2897	5.597	5.7671		4.25257	5.38023	5.08145	5.8846		0.584036	0.276317	0.00380312
Zmat3	2.4839	2.6106	1.9194	3.1497	2.8421	2.8042	2.2592	2.2267	3.4677	2.8424	3.1122		2.33797	2.932	2.24295	3.14077		0.467065	0.977043	0.00400276
Stk3	3.2756	2.9982	2.9008	3.6161	3.3616	3.5505	3.5879	3.8161	4.5998	4.1442	4.0172		3.0582	3.5094	3.702	4.25373		0.999923	0.259937	0.00448516
Mcur1	10.0666	9.5063	9.2917	9.731	10.4811	11.1806	10.5822	10.6617	12.6327	10.9754	11.7901		9.62153	10.4642	10.622	11.7994		0.999923	0.291475	0.00480452
Trip10	5.3247	4.3194	4.759	6.0874	4.712	6.4388	6.8516	6.5819	6.995	7.135	8.2367		4.80103	5.74607	6.71675	7.45557		0.999923	0.115977	0.00481636
Arhgap10	8.0795	8.0168	6.8134	8.8228	7.8578	8.9342	7.6773	10.0673	12.4669	10.3624	10.0659		7.63657	8.53827	8.8723	10.9651		0.999923	0.462591	0.00489219
Slamf7	77.6526	80.9417	72.6479	78.8489	85.1852	93.1902	85.4613	79.4636	94.1041	91.0581	106.778		77.0807	85.7414	82.4624	97.3135		0.999923	0.541181	0.00529575
Zfp608	32.4187	37.0906	25.2716	36.9236	41.915	39.4456	34.7133	35.7859	42.8105	39.1278	41.7587		31.5936	39.4281	35.2496	41.2323		0.364681	0.407435	0.00529575
Rbm44	3.1607	4.343	4.1414	3.9159	4.9059	5.1766	4.6551	3.1755	8.1247	5.7058	5.8539		3.8817	4.66613	3.9153	6.56147		0.999923	0.935456	0.00562556
Glce	3.8379	4.0451	3.4264	3.3696	4.0888	4.3229	4.4324	4.6396	5.0165	4.5904	5.0879		3.7698	3.9271	4.536	4.89827		0.999923	0.131236	0.00611382
H2aw	2.0882	1.6597	1.7977	2.305	2.3193	2.2596	2.2079	2.3182	3.0114	2.4767	2.4424		1.84853	2.29463	2.26305	2.6435		0.999923	0.296241	0.00620872
Klhl7	3.4473	3.6348	3.6973	3.4012	5.039	5.0814	4.9848	4.1201	5.1266	6.1455	5.563		3.59313	4.5072	4.55245	5.6117		0.999923	0.345635	0.00626863
Chrm4	1.1394	1.2639	0.9063	2.0206	1.5232	1.7214	1.0379	1.43	2.7244	1.7844	1.6052		1.1032	1.75507	1.23395	2.038		0.504411	0.783604	0.00634925
Slfn9	0.5984	0.5386	0.622	0.6202	0.7646	1.3028	0.8531	0.8559	1.0225	1.0226	1.2807		0.586333	0.895867	0.8545	1.1086		0.853389	0.310149	0.00644236
Nudt4	19.0565	16.1741	17.4478	17.1569	19.0318	20.1627	22.6843	18.5336	22.2023	23.4804	24.6723		17.5595	18.7838	20.609	23.4517		0.999923	0.280987	0.00686338
Smad1	1.5743	1.4272	0.8798	1.706	2.0628	2.7323	1.7393	1.8893	2.6898	1.8649	2.1927		1.29377	2.16703	1.8143	2.24913		0.149327	0.279128	0.00696981
Rgs12	4.6265	5.635	4.3394	5.2433	5.0114	6.4146	6.5667	6.1382	7.1804	5.9553	7.4042		4.86697	5.55643	6.35245	6.84663		0.999923	0.104515	0.00727224
Prxl2c	12.8986	10.5171	10.7916	11.8128	11.7728	11.9932	12.4738	13.0866	15.1373	13.5037	13.875		11.4024	11.8596	12.7802	14.172		0.999923	0.288055	0.00739888
Oxr1	24.8458	22.043	22.267	21.9422	23.8757	25.4234	26.3422	25.2512	29.2389	27.3907	28.1397		23.0519	23.7471	25.7967	28.2564		0.999923	0.243023	0.00763859
Chpt1	0.92	0.6033	0.8594	0.6371	0.9381	0.9905	1.0398	1.0456	1.2211	1.44	1.3788		0.794233	0.855233	1.0427	1.34663		0.999923	0.39343	0.00771567
Slc43a3	53.807	57.7827	55.7304	58.5946	72.6062	76.1527	62.2087	65.8917	68.737	73.2606	73.7638		55.7734	69.1178	64.0502	71.9205		0.44445	0.296241	0.00779409
H1f10	38.0551	31.8389	35.4121	33.2972	29.4321	30.0922	35.2349	44.1948	57.7362	47.1879	40.8885		35.102	30.9405	39.7148	48.6042		0.999923	0.511569	0.00779409
Asns	76.9653	67.7791	65.1818	75.9034	81.5156	70.6478	77.5323	83.6161	89.7823	97.2924	81.1604		69.9754	76.0223	80.5742	89.4117		0.999923	0.269903	0.00897796
Sanbr	7.2222	6.0254	6.4844	6.4518	7.7698	7.5664	7.301	6.3855	8.7916	8.136	9.3632		6.57733	7.26267	6.84325	8.7636		0.999923	0.766562	0.00962542
Mtmr10	0.9203	1.0498	0.7736	1.0924	1.3401	1.212	1.1451	1.3899	1.4378	1.3354	1.2254		0.914567	1.21483	1.2675	1.33287		0.654734	0.079984	0.00966821
Dcaf6	7.1464	7.1176	6.2154	7.2335	7.9192	7.7724	6.6471	8.0867	10.5538	7.7217	9.2731		6.82647	7.6417	7.3669	9.18287		0.999923	0.66057	0.00977005
Homer1	4.2479	3.4138	2.6318	3.1094	3.0327	3.3084	4.387	4.9405	6.2922	4.9923	4.0272		3.43117	3.15017	4.66375	5.1039		0.999923	0.135062	0.00988494
Flvcr1	5.6347	5.8196	4.8897	6.3101	7.1798	6.1232	6.7189	5.6232	7.0233	6.8418	7.7395		5.448	6.5377	6.17105	7.20153		0.999923	0.400061	0.0101842
Prkca	7.4368	8.0001	5.5963	6.1024	6.5809	7.7591	7.6112	10.4178	10.9579	8.7858	9.5303		7.01107	6.81413	9.0145	9.758		0.999923	0.145409	0.0107593
Gsr	5.8752	6.2285	6.2128	7.2028	7.9884	7.7139	5.935	5.9283	7.3289	8.8517	8.7145		6.1055	7.63503	5.93165	8.29837		0.853389	0.992562	0.0111324
Il1rap	1.5649	1.6908	1.5124	1.6186	2.2725	2.4133	2.2825	2.1768	2.1806	2.3994	2.3262		1.58937	2.10147	2.22965	2.30207		0.733484	0.0591414	0.0112378
Atp10a	10.6915	10.4913	7.6445	10.2503	9.9132	10.2838	10.7218	11.9168	12.7519	12.3414	12.2646		9.6091	10.1491	11.3193	12.4526		0.999923	0.234632	0.0114778
Map3k15	69.908	60.8731	66.3088	70.8375	74.8316	78.7619	74.1477	75.6056	84.9723	76.7758	80.0868		65.6966	74.8103	74.8766	80.6116		0.999923	0.202255	0.0121499
Chd3	81.9246	92.6231	66.3805	92.487	108.534	102.232	80.3544	118.916	120.766	108.677	100.609		80.3094	101.084	99.6354	110.017		0.81727	0.221242	0.0122801
Klhdc2	79.2783	76.7057	82.2163	78.2452	94.7977	89.6243	110.048	95.1975	96.3744	130.04	102.596		79.4001	87.5557	102.623	109.67		0.999923	0.125766	0.0124261
Bcorl1	1.1027	1.0133	0.7645	1.4739	1.2302	1.1641	0.8086	1.1743	1.9853	1.3211	1.3764		0.960167	1.2894	0.99145	1.56093		0.999923	0.904152	0.0125633
Atp11c	22.547	18.7568	17.4917	18.1122	22.4441	22.7981	23.119	24.3539	26.3964	23.1663	25.8859		19.5985	21.1181	23.7364	25.1495		0.999923	0.125897	0.0130727
Bnip3l	15.2647	12.8664	14.8843	16.8444	18.142	14.1571	18.8701	16.8364	21.6833	16.7811	20.0569		14.3385	16.3812	17.8532	19.5071		0.999923	0.182495	0.0133346
Glo1	1.5742	1.5229	1.7659	1.639	1.8214	1.9397	2.2452	2.0474	2.0189	2.1064	2.4686		1.621	1.80003	2.1463	2.19797		0.999923	0.0564822	0.0135958
Ikzf5	10.1305	8.9754	9.2131	9.7213	11.0446	10.6335	10.315	10.3941	11.7011	10.661	12.0478		9.43967	10.4665	10.3545	11.47		0.999923	0.358134	0.0138582
Leprotl1	3.7201	4.04	4.1817	5.0998	5.3138	5.611	4.8884	4.9645	5.4928	4.6736	5.2847		3.9806	5.34153	4.92645	5.15037		0.0866442	0.0994972	0.014992
Ccdc88a	7.7167	6.7495	4.3937	6.7775	7.3198	8.0708	6.7397	7.9878	10.8603	7.6412	9.1164		6.28663	7.38937	7.36375	9.20597		0.999923	0.505973	0.0152234
Glcci1	8.6505	8.2503	5.6168	7.5637	7.2837	7.3904	8.2546	10.0318	10.9678	9.3192	9.8081		7.50587	7.4126	9.1432	10.0317		0.999923	0.223777	0.0152838
Nnt	9.5377	10.1336	6.9294	9.8335	10.4739	12.3971	9.0359	9.8713	12.1209	11.675	12.2325		8.8669	10.9015	9.4536	12.0095		0.999923	0.709036	0.0160324
Mfge8	3.9861	5.6775	4.0687	4.1834	5.4362	5.5048	4.9801	6.4385	7.0819	6.3937	7.021		4.57743	5.04147	5.7093	6.8322		0.999923	0.386588	0.0169039
Kdm5b	0.854	1.0585	0.719	1.0348	1.0834	0.9072	0.75	1.0726	1.7561	1.291	1.1216		0.877167	1.00847	0.9113	1.38957		0.999923	0.888952	0.0169987
Iglc1	123.618	118.021	157.063	143.991	159.205	160.893	189.358	173.572	165.917	211.855	180.311		132.901	154.696	181.465	186.028		0.999923	0.0716715	0.0177004
Cd44	25.6892	21.5652	22.376	22.705	25.6059	27.7267	24.6723	25.8604	28.9466	27.294	29.5618		23.2101	25.3459	25.2663	28.6008		0.999923	0.458354	0.0181006
Rnf103	3.9046	3.5111	4.023	3.9839	4.4869	4.6883	4.0473	4.2151	5.2318	4.7285	4.9145		3.8129	4.38637	4.1312	4.95827		0.999923	0.62375	0.0182263
Snx33	0.8824	1.2539	1.1533	1.2746	1.7043	1.5142	1.3566	1.5396	1.8435	1.4556	1.6443		1.09653	1.4977	1.4481	1.6478		0.784727	0.269607	0.0184943
Prmt2	5.3053	5.7819	4.0367	9.2243	6.9021	7.9715	4.781	5.0259	8.7568	6.7383	7.1429		5.0413	8.03263	4.90345	7.546		0.0810618	0.985493	0.0186368
Msl3l2	1.2534	1.3613	1.1886	1.3685	1.4566	1.6068	1.5845	1.6597	1.5898	2.0751	1.8952		1.26777	1.4773	1.6221	1.85337		0.999923	0.296592	0.019444
Map7d3	0.6914	0.7385	0.7077	1.1543	2.1549	1.5494	1.5923	1.1837	0.9659	2.0435	2.0081		0.712533	1.61953	1.388	1.6725		0.241397	0.211688	0.019444
Magi3	1.8396	1.6854	1.6587	1.6913	2.1735	2.2408	2.0369	2.2275	2.1191	2.5303	2.5836		1.7279	2.0352	2.1322	2.411		0.999923	0.304408	0.0194993
Abhd18	2.3718	2.2109	2.4817	2.5106	3.4866	3.1375	2.9105	2.7846	3.2999	3.1084	3.2591		2.3548	3.0449	2.84755	3.22247		0.666947	0.314242	0.0196222
Ece2	0.7214	1.2803	0.9382	0.9971	0.8672	1.5219	1.2816	1.6197	2.1892	2.1383	1.5593		0.979967	1.12873	1.45065	1.96227		0.999923	0.420443	0.0202857
Klhl14	12.5666	11.443	8.6012	11.5053	12.9331	12.5284	12.2158	17.0505	18.1088	13.2657	13.9216		10.8703	12.3223	14.6332	15.0987		0.999923	0.0923837	0.0202857
Sh3bgrl2	10.2169	10.0744	10.6675	11.0073	10.9327	11.4657	11.2014	12.0541	11.5568	12.9243	14.2046		10.3196	11.1352	11.6277	12.8952		0.999923	0.358134	0.0212361
Tmem159	0.7324	0.908	0.5604	1.2316	1.03	1.1046	0.8348	1.4439	1.3258	1.7621	1.3118		0.7336	1.12207	1.13935	1.46657		0.999923	0.366256	0.022003
Luzp1	2.1395	1.9129	1.9218	2.1812	2.4138	1.875	1.7956	2.0578	2.7716	2.6257	2.4405		1.9914	2.15667	1.9267	2.6126		0.999923	0.977578	0.0220796
Ppa2	21.5739	21.8004	25.6737	25.2276	26.0071	25.9691	26.1559	25.3537	27.6771	32.2812	32.8508		23.016	25.7346	25.7548	30.9364		0.999923	0.56539	0.0241859
Ei24	38.0652	32.3401	34.6729	33.7329	36.0672	36.5951	40.2711	37.4555	41.8532	43.3258	42.9875		35.0261	35.4651	38.8633	42.7222		0.999923	0.354156	0.0245641
Snx6	78.6369	75.1408	79.5344	79.2568	88.8678	91.9204	86.0496	82.2138	96.8549	90.1517	94.3014		77.7707	86.6817	84.1317	93.7693		0.999923	0.44141	0.0246406
Klf7	2.167	2.5523	2.4357	2.2874	3.0817	2.4773	2.9293	2.9205	2.9661	3.2592	3.2489		2.385	2.61547	2.9249	3.15807		0.999923	0.221242	0.0251137
Abcb4	21.1306	28.3684	22.4574	21.9545	36.0979	40.7465	40.7964	33.1117	34.5522	35.4039	44.7324		23.9855	32.933	36.954	38.2295		0.999923	0.103732	0.0253359
Tbc1d19	3.562	4.5066	4.6825	5.5991	6.6263	7.2775	5.1159	5.0811	5.4972	6.6346	7.266		4.25037	6.50097	5.0985	6.46593		0.235041	0.54495	0.0255018
Prkce	4.4173	5.1081	5.3351	4.9141	5.123	5.7029	4.8795	6.2451	6.5981	5.9742	7.1008		4.9535	5.24667	5.5623	6.5577		0.999923	0.53812	0.0259775
Hbb-bh1	46.9999	39.9413	64.7723	51.1984	70.4607	66.2951	68.2244	57.8233	68.3321	84.7524	81.7226		50.5712	62.6514	63.0239	78.269		0.999923	0.463116	0.0259939
Neto2	1.8971	1.4821	1.292	1.589	1.8589	1.7858	1.6465	1.7242	2.1539	1.9158	2.1709		1.55707	1.74457	1.68535	2.0802		0.999923	0.667795	0.0272538
Sorbs1	1.1906	1.5207	1.1731	1.7587	1.7366	1.7144	1.4848	1.4732	2.3638	1.7756	1.731		1.2948	1.73657	1.479	1.9568		0.999923	0.653327	0.0279351
Ube2e3	15.3056	13.8862	16.6174	15.2456	17.4401	17.4168	18.2082	17.5195	18.7591	20.6032	19.4091		15.2697	16.7008	17.8638	19.5905		0.999923	0.29721	0.0279351
Mbnl3	18.8004	16.8977	13.8368	16.641	19.3104	18.5427	18.1169	17.2297	21.6796	18.3834	22.1422		16.5116	18.1647	17.6733	20.7351		0.999923	0.604437	0.0279515
Sgk3	16.9377	14.1019	14.1865	13.732	17.1099	18.4259	19.7734	18.8158	19.9439	17.8149	20.4583		15.0754	16.4226	19.2946	19.4057		0.999923	0.058491	0.0285061
Pdlim1	0.7834	1.0036	1.3902	1.8318	2.3213	1.8332	1.3523	1.4918	1.5553	2.0032	1.8833		1.05907	1.99543	1.42205	1.81393		0.089599	0.452658	0.0287117
Ccny	14.9495	14.1364	13.3174	14.3011	15.3967	14.9755	16.5691	14.6486	16.8443	15.8997	18.856		14.1344	14.8911	15.6089	17.2		0.999923	0.370415	0.0303669
Gnaq	5.326	5.4666	4.5213	5.3322	5.8022	5.5726	5.5909	6.2745	6.7506	6.0938	5.6743		5.10463	5.569	5.9327	6.1729		0.999923	0.143979	0.030675
Rnf141	6.3292	5.6882	5.8706	6.0064	6.9266	6.6599	6.7525	7.1667	7.2798	6.7642	7.6143		5.96267	6.53097	6.9596	7.21943		0.999923	0.134004	0.0312275
Crot	28.8483	25.8985	28.1187	28.3749	28.8616	31.6452	33.3889	30.9733	32.3258	34.338	35.9324		27.6218	29.6272	32.1811	34.1987		0.999923	0.211688	0.0312813
Pnpla8	5.4796	5.0827	4.9238	4.8426	5.7007	5.8925	5.7779	5.41	6.4879	5.8163	6.5152		5.16203	5.4786	5.59395	6.27313		0.999923	0.466997	0.0313793
Cemip2	4.9106	4.4533	4.0827	3.957	3.6023	4.1585	4.1875	5.9428	7.0182	5.0102	6.4196		4.4822	3.90593	5.06515	6.14933		0.999923	0.588513	0.0313994
L3mbtl3	7.4757	7.7799	5.9091	8.6838	8.8023	7.4048	7.1264	8.4006	9.9855	8.4764	8.7008		7.0549	8.29697	7.7635	9.05423		0.999923	0.549335	0.0317309
Ugdh	33.7374	33.7536	34.2974	37.6458	38.7072	39.3002	42.1346	37.1977	41.1146	39.4583	42.7317		33.9295	38.5511	39.6662	41.1015		0.999923	0.124653	0.0321222
Abhd17b	37.0275	29.0876	41.0412	27.8502	39.7036	41.4046	47.4197	42.3923	53.3372	49.2561	48.992		35.7188	36.3195	44.906	50.5284		0.999923	0.311236	0.0341055
Lipc	196.776	188.821	185.407	206.622	174.19	206.586	199.149	227.213	251.345	227.844	216.5		190.334	195.8	213.181	231.896		0.999923	0.338018	0.0341894
Tox2	17.3216	15.2224	14.4924	17.3455	11.5987	10.5242	14.8187	26.3751	29.8113	22.7796	20.7836		15.6788	13.1561	20.5969	24.4582		0.999923	0.387416	0.0356318
Crppa	1.9336	1.5515	1.309	1.7834	1.8097	1.7961	1.8643	2.1054	2.4094	2.0402	2.0171		1.59803	1.7964	1.98485	2.15557		0.999923	0.256804	0.0368251
Eya1	5.5356	6.0922	4.9841	6.2477	6.458	6.9701	8.2027	6.3271	6.3265	7.3741	10.2463		5.5373	6.5586	7.2649	7.9823		0.999923	0.24687	0.0370873
Ccng1	33.5204	28.9955	31.9026	31.8043	39.63	35.4376	38.6393	31.599	39.8178	39.3746	40.8503		31.4728	35.624	35.1191	40.0142		0.999923	0.464804	0.0387423
Tlr4	4.3861	4.7226	4.0311	3.7906	4.8225	5.1769	5.2434	5.3083	6.0357	5.2572	5.4092		4.37993	4.59667	5.27585	5.56737		0.999923	0.197582	0.0390405
Rab39b	0.9173	0.7135	0.7747	0.8579	1.2588	1.0629	1.0038	0.6333	1.2949	1.3607	1.1541		0.801833	1.05987	0.81855	1.2699		0.999923	0.91005	0.0393055
Gkap1	28.2402	22.3832	20.9397	29.1282	23.0169	26.9964	25.0938	26.2511	36.2024	32.1629	28.2391		23.8544	26.3805	25.6725	32.2015		0.999923	0.714751	0.0396124
Sgcb	1.8899	2.1228	2.1294	2.4659	3.2428	2.895	2.2529	2.5157	2.5707	2.9174	2.7148		2.04737	2.8679	2.3843	2.7343		0.143579	0.444445	0.0397763
Alg11	4.12	3.7604	3.4907	3.6187	3.9579	4.4668	3.9717	3.9613	4.8049	4.7487	4.4485		3.79037	4.01447	3.9665	4.66737		0.999923	0.69627	0.040213
Dzip1	1.9435	1.5045	1.1519	1.8252	2.4296	2.1073	1.5325	1.5207	2.3412	2.2618	2.1573		1.5333	2.1207	1.5266	2.25343		0.778456	0.945542	0.0407956
Hmgb3	44.5618	45.4558	57.4658	53.3161	58.2496	56.7541	62.2756	51.8798	59.9107	64.9967	74.4267		49.1611	56.1066	57.0777	66.4447		0.999923	0.467172	0.0409784
Sord	16.6252	14.7073	15.5551	12.6088	14.1075	17.6068	16.9635	21.361	21.0434	19.4138	20.485		15.6292	14.7744	19.1623	20.3141		0.999923	0.222791	0.0413871
Tiparp	4.9013	3.9449	4.7069	4.2173	5.0594	4.9436	5.046	4.8063	5.9376	5.9521	5.5932		4.5177	4.7401	4.92615	5.82763		0.999923	0.616131	0.0421017
Mex3c	13.5038	11.5073	11.3397	12.0585	12.2061	10.7721	12.3863	11.6768	16.7735	13.8103	14.214		12.1169	11.6789	12.0315	14.9326		0.999923	0.923574	0.042106
Rpia	113.873	100.861	115.999	118.623	117.776	125.158	121.976	115.901	138.583	122.534	142.505		110.244	120.519	118.938	134.541		0.999923	0.533169	0.0424361
Egln1	14.4419	13.1153	12.6815	17.9279	16.7091	13.5725	14.1467	12.6527	17.385	15.7807	18.0948		13.4129	16.0698	13.3997	17.0868		0.999923	0.912351	0.0433673
Rab32	1.667	1.8895	2.809	2.3412	3.0951	3.6313	3.136	3.1356	3.2249	3.3621	3.6934		2.12183	3.02253	3.1358	3.4268		0.999923	0.23105	0.0434404
Etv5	2.3322	2.6772	2.4494	2.4176	3.7666	3.3561	3.2226	3.1913	3.0353	3.545	3.955		2.48627	3.1801	3.20695	3.51177		0.999923	0.281256	0.0471803
Lmo4	88.6472	77.9759	81.725	90.6413	89.012	106.442	130.515	123.54	149.724	144.154	148.262		82.7827	95.3651	127.028	147.38		0.999923	8.31775e-08	4.072e-17
Epb41l5	1.3237	1.1776	0.9007	1.7472	1.526	1.5889	1.6444	1.9783	2.7697	2.2306	2.3385		1.134	1.6207	1.81135	2.44627		0.0993703	0.000739813	2.7347e-13
Cpm	22.9641	22.1533	18.9626	25.101	23.3556	27.7248	28.1509	32.5817	43.5199	32.0594	37.4889		21.36	25.3938	30.3663	37.6894		0.999923	0.000864602	6.58768e-12
Ell2	48.8561	48.0821	40.7012	45.554	50.6255	47.9893	60.9748	64.227	68.0904	64.9045	62.5223		45.8798	48.0563	62.6009	65.1724		0.999923	1.02126e-07	3.14359e-11
Eif4e3	1.5262	1.4583	1.8833	1.8498	3.7542	3.0644	3.9521	3.6336	5.2203	4.9983	4.5466		1.6226	2.88947	3.79285	4.92173		0.089599	8.85987e-05	8.65935e-11
Nqo2	2.369	2.2397	2.2008	2.7534	2.8965	3.0427	2.8973	2.9005	3.6282	3.5391	3.6479		2.26983	2.89753	2.8989	3.60507		0.147112	0.0187819	1.32849e-09
Hspa12a	3.5544	3.2056	2.7576	3.2368	3.3831	3.9859	3.7981	4.2802	5.1399	4.6805	5.2178		3.17253	3.53527	4.03915	5.01273		0.999923	0.0443873	1.10083e-07
Plin2	5.2299	4.8691	4.5586	5.6347	5.2022	5.4928	6.4355	8.8836	8.5275	8.5065	9.3016		4.88587	5.44323	7.65955	8.77853		0.999923	0.00187447	1.33533e-07
Rcn1	2.5916	2.7844	2.561	2.6929	4.1208	3.2623	4.2222	4.5334	4.6306	5.0994	4.8946		2.64567	3.35867	4.3778	4.87487		0.999923	0.00107196	6.39081e-07
Ranbp17	1.0592	1.1455	1.044	1.6596	1.9879	1.7788	1.4557	2.8307	2.6418	3.1039	2.1134		1.0829	1.80877	2.1432	2.6197		0.178523	0.00463419	8.07058e-07
Slc36a4	6.5728	6.1914	5.6764	6.1298	8.3657	8.7698	8.3256	8.5556	9.9591	9.0295	10.5061		6.14687	7.7551	8.4406	9.83157		0.582011	0.0120963	1.44295e-06
Lratd2	0.6283	0.5521	0.594	0.5783	0.7933	0.6589	1.3425	1.3462	1.1213	1.0141	1.0487		0.591467	0.676833	1.34435	1.06137		0.999923	1.75724e-10	1.80752e-06
Dcbld1	8.9003	9.2244	7.4459	7.6145	9.1851	8.7475	11.3043	12.6746	13.5011	11.6622	12.1121		8.52353	8.5157	11.9894	12.4251		0.999923	0.000231353	2.46249e-06
Gpd1l	58.6149	56.7656	54.0917	60.9121	63.9177	65.3431	74.5798	67.2204	75.228	73.688	86.0531		56.4907	63.391	70.9001	78.323		0.999923	0.00808566	3.22745e-06
Scd1	99.4011	106.111	99.1113	97.5837	117.721	116.159	127.096	134.969	143.331	129.336	139.277		101.541	110.488	131.032	137.315		0.999923	0.000631363	3.22745e-06
Pfn2	8.573	9.4265	8.605	9.9723	12.0717	11.8503	15.0821	10.7112	13.974	15.567	16.6102		8.86817	11.2981	12.8966	15.3837		0.995116	0.0187819	4.65461e-06
Slc29a4	2.8027	2.9049	2.1413	3.5866	3.1488	2.7015	3.8921	4.2299	5.0017	4.7666	4.3662		2.6163	3.14563	4.061	4.7115		0.999923	0.0100111	5.81833e-06
Mocos	3.4627	3.1397	2.0105	3.6863	2.9171	4.0585	4.5816	7.5901	10.7756	6.6067	6.0345		2.87097	3.55397	6.08585	7.8056		0.999923	0.0132633	6.5925e-06
Inpp4b	4.1118	3.8682	2.9509	3.1807	3.7479	5.0004	6.106	7.6073	6.2379	6.1228	5.9847		3.64363	3.97633	6.85665	6.11513		0.999923	7.39408e-06	4.63858e-05
Glul	68.106	70.5559	54.3902	76.9668	73.5558	77.5316	73.9754	83.0999	93.5759	81.5261	82.7981		64.3507	76.0181	78.5376	85.9667		0.595648	0.0248038	5.35836e-05
Mxi1	0.791	0.6973	0.9002	1.0344	0.9634	1.1698	1.2606	1.1642	1.3885	1.3746	1.3405		0.796167	1.05587	1.2124	1.36787		0.827004	0.0163404	5.37764e-05
Cnksr3	1.9217	1.4253	1.4304	1.9602	1.8156	2.0421	2.3891	2.5017	2.6546	2.7947	2.8091		1.59247	1.9393	2.4454	2.7528		0.999923	0.0163404	5.79066e-05
Hibadh	32.7928	31.0771	33.166	35.6368	37.4615	36.4046	38.8823	39.2877	41.3197	42.2813	43.9793		32.3453	36.501	39.085	42.5268		0.999923	0.0243258	6.03875e-05
Ak3	21.5405	21.634	18.0729	23.2154	23.4801	21.8514	23.7665	24.4779	27.2647	25.5919	24.9942		20.4158	22.849	24.1222	25.9503		0.999923	0.0210002	7.92208e-05
Ankrd50	3.4612	3.3148	3.3922	3.9011	4.2556	4.3131	3.9369	4.9103	5.5988	4.32	4.948		3.3894	4.1566	4.4236	4.9556		0.81727	0.0381935	8.44733e-05
Car2	2.9552	3.4247	3.7109	4.4373	4.7241	6.7852	5.227	7.7731	6.8522	7.2819	6.1245		3.3636	5.31553	6.50005	6.75287		0.288286	0.00337634	9.11906e-05
Zfp827	0.8439	1.1952	0.5206	1.2085	1.6305	1.9971	1.3415	2.0904	2.4658	2.0807	1.5651		0.853233	1.61203	1.71595	2.0372		0.136895	0.0223911	0.000108576
Tmem123	121.568	110.641	98.1104	96.3809	123.142	111.14	158.62	157.349	148.603	164.882	144.596		110.107	110.221	157.985	152.694		0.999923	0.000124577	0.000132127
Cd24a	512.434	484.578	580.102	507.97	600.696	612.821	767.461	680.686	706.723	751.077	826.153		525.705	573.829	724.074	761.318		0.999923	0.0117937	0.000416853
Nr1d2	3.1194	2.7957	2.4849	2.6271	3.0307	2.7384	3.7725	3.7706	4.7748	3.8211	3.6378		2.8	2.79873	3.77155	4.0779		0.999923	0.0291291	0.000550953
H2bu2	3.4482	3.3466	3.9942	4.0439	4.6439	3.6542	5.8005	5.6118	6.1041	5.9334	6.1771		3.59633	4.114	5.70615	6.07153		0.999923	0.0163404	0.000580543
Acaa2	49.0915	50.7484	53.2746	54.6326	53.4275	54.2819	64.4962	68.0771	68.1748	68.6088	63.3639		51.0382	54.114	66.2866	66.7158		0.999923	0.00337634	0.00068706
Lynx1	3.0392	3.4422	2.5026	2.8425	3.364	4.0479	6.0423	7.3834	4.2413	5.0446	4.5702		2.99467	3.41813	6.71285	4.6187		0.999923	2.32149e-10	0.000689004
Slc25a36	7.9577	7.4913	7.139	7.7883	9.0372	8.8038	9.0069	9.3485	9.995	9.0816	9.1527		7.52933	8.5431	9.1777	9.40977		0.999923	0.00808566	0.000821498
Hcrtr2	1.0998	1.2031	0.7214	0.6922	1.2549	1.4547	1.7841	1.9547	2.3191	2.2245	1.7146		1.0081	1.13393	1.8694	2.08607		0.999923	0.0342068	0.000955943
Gpsm1	5.5481	5.5386	4.3696	6.2085	6.8855	6.2968	6.9553	7.1239	7.8083	6.5553	6.973		5.1521	6.4636	7.0396	7.1122		0.455628	0.00596496	0.000980448
Rap2b	1.0285	0.9305	0.9332	0.9966	1.3909	1.1933	1.4792	1.3446	1.4335	1.4923	1.3467		0.964067	1.1936	1.4119	1.42417		0.999923	0.00744743	0.00123376
Mdfic	16.1362	15.7773	13.7152	13.6622	14.9832	13.7914	17.6947	21.2065	20.6867	18.9035	18.0631		15.2096	14.1456	19.4506	19.2178		0.999923	0.00229525	0.00131585
Casp7	11.2252	11.8556	9.3671	10.768	12.7651	11.9648	13.3302	14.3368	13.9849	14.0535	14.1427		10.816	11.8326	13.8335	14.0604		0.999923	0.0101299	0.00162356
Cdkn2c	61.773	59.9227	55.66	62.4547	58.667	56.4463	71.8697	67.8888	70.4538	75.4334	74.9089		59.1186	59.1893	69.8792	73.5987		0.999923	0.042527	0.00186227
Lrfn4	0.7893	0.8088	0.8555	1.0745	1.0495	1.0793	1.2126	1.3291	1.3059	1.3948	1.2068		0.817867	1.06777	1.27085	1.3025		0.999923	0.0211918	0.00266793
Mgat2	32.3163	30.7095	30.1536	31.1825	32.6722	30.6158	37.6746	36.2065	37.7409	38.7071	35.9432		31.0598	31.4902	36.9406	37.4637		0.999923	0.01142	0.00351956
Med12l	0.9295	0.761	0.9031	1.0025	1.0751	1.2256	1.1009	1.6726	1.7575	1.5056	1.1353		0.864533	1.10107	1.38675	1.46613		0.999923	0.0496922	0.00416087
Gabarapl1	1.3037	1.9177	1.8316	2.3683	2.4664	2.6015	3.7035	2.8167	2.5462	3.5199	2.9025		1.68433	2.47873	3.2601	2.98953		0.778456	0.00409859	0.0041809
Arsb	2.884	2.8844	2.6198	2.7831	3.1217	2.7804	4.4626	4.5077	3.3915	3.8083	4.5369		2.79607	2.89507	4.48515	3.91223		0.999923	0.000119557	0.00469514
Mbnl2	8.6012	8.0318	7.0073	7.9755	9.7702	10.3665	9.8919	11.6295	11.0229	10.3572	9.8327		7.8801	9.37073	10.7607	10.4043		0.999923	0.00450899	0.00486445
Anxa5	7.8009	9.4209	8.8005	9.2983	12.3053	11.7386	12.3845	14.0698	11.8326	13.0906	13.4864		8.6741	11.1141	13.2271	12.8032		0.995116	0.00928098	0.00507679
Iglc2	85.9123	81.6123	94.8704	101.111	114.296	105.681	133.106	153.681	115.001	151.193	108.111		87.465	107.029	143.393	124.768		0.999923	0.00023874	0.0054177
Klhl22	1.2905	1.6564	1.3637	2.027	2.2037	1.4936	2.9074	2.4713	2.3059	2.4275	2.8916		1.43687	1.9081	2.68935	2.54167		0.999923	0.0100111	0.00611382
Zfp358	0.5453	0.7828	0.7301	1.0228	0.8206	1.0281	1.3515	1.1584	1.0827	1.192	1.2874		0.686067	0.957167	1.25495	1.18737		0.999923	0.0101299	0.00661982
Cdkn1b	7.919	7.5132	7.3441	8.5651	11.9212	9.6877	10.1707	11.1856	11.9908	11.8568	8.5781		7.5921	10.058	10.6782	10.8086		0.4921	0.0309802	0.00741886
Tifa	7.7025	5.9107	8.5609	6.6471	6.7172	9.2209	12.8523	10.9388	11.695	10.5057	11.7994		7.39137	7.5284	11.8956	11.3334		0.999923	0.0102735	0.00873625
H1f2	4.1846	4.2025	4.5967	5.6205	5.7862	4.3959	7.2465	7.0837	6.2982	7.2542	5.4155		4.32793	5.26753	7.1651	6.32263		0.999923	0.00138706	0.00998603
Megf9	1.8933	1.7309	1.2818	1.3618	1.6488	1.8522	2.1684	2.415	2.2938	2.1908	2.3409		1.63533	1.62093	2.2917	2.27517		0.999923	0.0248038	0.0100155
Pcbp4	13.2023	10.9386	12.9432	13.5479	9.7558	12.1447	16.3682	18.3775	18.6257	16.582	16.9053		12.3614	11.8161	17.3728	17.371		0.999923	0.0288245	0.0100403
Zmynd11	2.9924	4.2468	2.7724	3.7048	5.8487	5.0196	4.928	6.0256	5.0295	6.0683	4.6897		3.3372	4.8577	5.4768	5.2625		0.455628	0.0197982	0.0104143
Rnf13	9.6804	8.8433	9.2654	9.7102	10.0303	10.9227	11.5285	11.3153	11.4852	11.6827	11.2714		9.26303	10.2211	11.4219	11.4798		0.999923	0.0269771	0.0128323
Pkib	1.4888	1.5256	1.6236	1.287	1.7701	1.5869	2.7955	2.2574	2.1461	2.485	2.0284		1.546	1.548	2.52645	2.21983		0.999923	0.00229525	0.0177004
Nudt22	6.4286	7.606	7.6063	8.953	9.7679	9.0836	9.9774	11.6801	11.274	9.3342	9.6876		7.21363	9.26817	10.8287	10.0986		0.927096	0.0100111	0.0192747
Bank1	187.525	181.019	202.502	167.086	228.695	231.852	247.192	277.274	235.631	249.425	263.186		190.349	209.211	262.233	249.414		0.999923	0.0171218	0.0290696
Zfp931	1.0655	1.1818	1.3501	1.2059	2.0678	1.7676	2.4993	2.4988	1.7576	2.6884	1.8938		1.19913	1.68043	2.49905	2.11327		0.999923	0.0104642	0.0295838
Zeb2	1.4378	1.5841	1.7115	1.2225	2.9454	2.9163	3.1557	4.1279	2.9496	3.7035	2.7916		1.5778	2.3614	3.6418	3.14823		0.999923	0.0328988	0.0390635
Rxylt1	1.4555	1.3243	1.5601	1.6165	1.5617	1.6444	2.1697	2.2578	1.7533	2.5592	1.8709		1.44663	1.60753	2.21375	2.06113		0.999923	0.0256132	0.0393055
Foxp1	30.6637	27.742	23.9944	26.0728	28.3448	30.4793	31.8185	39.2658	38.1925	30.7284	32.9911		27.4667	28.299	35.5421	33.9707		0.999923	0.0166406	0.040614
Tesk1	23.6209	24.3815	23.1153	20.4023	22.6976	20.3078	27.8148	31.5183	29.7939	27.3726	26.3318		23.7059	21.1359	29.6666	27.8328		0.595648	0.00289787	0.0442265
Pgrmc1	23.4057	23.5229	25.231	26.1545	28.0762	27.183	32.3035	28.4051	27.8159	31.2898	30.4012		24.0532	27.1379	30.3543	29.8356		0.999923	0.042614	0.0463972
Cr2	79.5591	76.5102	61.883	63.0505	82.2022	83.3727	87.362	128.363	114.413	95.9498	83.7534		72.6508	76.2085	107.863	98.0389		0.999923	0.0140381	0.0475704
Cd55	10.9536	10.2115	10.1441	11.5127	12.3203	12.1295	12.5621	13.5924	12.9832	13.4631	11.4775		10.4364	11.9875	13.0772	12.6413		0.999923	0.0223911	0.0476069
Sbk1	9.9325	10.2937	8.6804	9.0792	9.4191	8.2307	14.1312	13.2219	10.8802	11.0163	11.061		9.63553	8.90967	13.6765	10.9858		0.999923	3.39629e-06	0.213575
Prxl2a	4.0473	3.9009	4.0725	3.3266	4.1334	3.5463	7.2592	7.2427	5.2463	5.7032	4.2235		4.0069	3.66877	7.25095	5.05767		0.999923	9.54823e-05	0.260542
Tusc3	55.754	56.3452	58.4138	50.8384	52.0373	51.6389	77.7556	77.7171	59.3793	63.9223	60.0359		56.8377	51.5049	77.7364	61.1125		0.999923	0.000102183	0.649202
Bhlhe40	2.7182	3.4309	2.4674	2.2989	3.4612	2.5437	5.0226	6.299	4.1727	3.5386	2.9003		2.87217	2.76793	5.6608	3.5372		0.999923	0.000102696	0.418967
Ly6d	38.1328	42.4804	39.5807	37.7045	37.8271	45.0821	63.6874	73.1005	40.0876	54.9122	38.7858		40.0646	40.2046	68.3939	44.5952		0.999923	0.000111928	0.672831
Ctsb	20.8018	21.075	17.861	20.1968	20.8293	21.9362	23.6899	28.893	21.4699	21.8994	20.9866		19.9126	20.9874	26.2915	21.452		0.999923	0.000124577	0.553251
Capn5	1.2436	1.1286	1.344	0.9788	1.2095	1.2681	2.356	2.1801	1.5571	1.7973	1.8709		1.23873	1.15213	2.26805	1.74177		0.999923	0.000234243	0.0566242
Itm2b	51.507	52.4415	55.4761	53.2709	55.7616	57.5144	71.0108	69.6054	59.5809	64.7429	58.5859		53.1415	55.5156	70.3081	60.9699		0.999923	0.00118014	0.219617
Dtx4	0.6907	0.8183	0.638	0.6386	0.6054	0.66	1.0798	1.3907	0.8414	0.9029	0.7965		0.715667	0.634667	1.23525	0.846933		0.999923	0.00187447	0.519024
Casp4	33.2105	38.5253	36.0509	30.5806	36.2579	34.343	55.1182	65.6432	39.1483	55.4216	36.5134		35.9289	33.7272	60.3807	43.6944		0.999923	0.00256448	0.39967
Slfn2	26.5878	26.3343	23.3952	23.8684	25.4963	25.1824	32.2431	38.8835	25.6346	29.5335	22.1888		25.4391	24.849	35.5633	25.7856		0.999923	0.00289787	0.973041
Il12a	2.6478	3.0568	2.921	2.4953	2.9455	3.0757	4.6992	5.6514	3.3525	4.1237	3.9137		2.8752	2.83883	5.1753	3.79663		0.999923	0.00310536	0.251902
Stom	1.3126	1.2479	0.9977	1.1526	1.1411	1.2849	1.782	2.0783	1.4383	1.4029	1.502		1.18607	1.19287	1.93015	1.44773		0.999923	0.00336659	0.36298
Il5ra	1.8237	2.2919	1.8973	2.1063	3.12	2.754	3.3397	3.3353	2.3916	2.7372	2.2306		2.0043	2.6601	3.3375	2.45313		0.890251	0.00346401	0.393456
Gpr174	2.0553	1.8015	1.9577	1.6019	2.5093	2.409	3.4331	2.9034	2.3649	2.7399	2.3283		1.93817	2.1734	3.16825	2.4777		0.999923	0.00533451	0.248681
Ephx1	28.2206	39.1393	26.6344	26.3942	33.6647	29.4927	45.725	65.3198	40.1544	35.6527	24.1308		31.3314	29.8505	55.5224	33.3126		0.999923	0.0058694	0.896748
Arhgap24	2.5941	2.8942	2.6513	2.0015	2.9159	2.287	3.9509	5.5924	2.9666	3.7984	3.793		2.7132	2.40147	4.77165	3.51933		0.999923	0.00710296	0.307458
Itm2c	24.394	27.3351	22.2682	21.271	21.4298	24.0238	29.8415	40.8855	25.3786	27.2646	21.0501		24.6658	22.2415	35.3635	24.5644		0.999923	0.00883473	0.990486
H2ac23	1.507	1.3046	1.4043	0.8891	0.949	0.9801	14.8064	1.0619	1.3865	0.9533	1.4243		1.4053	0.9394	7.93415	1.2547		0.999923	0.00888741	0.937138
Sri	40.8933	40.7816	41.7203	41.758	45.4544	44.1622	53.1131	49.1776	44.87	48.7682	46.9915		41.1317	43.7915	51.1454	46.8766		0.999923	0.0101078	0.211751
Nucb2	13.0113	14.1968	12.8471	10.807	19.6106	19.7257	21.7622	23.9024	15.4078	17.8465	15.2013		13.3517	16.7144	22.8323	16.1519		0.999923	0.0101299	0.517782
Grap2	3.6624	4.8483	3.265	4.0223	4.8613	4.2989	5.1228	6.7809	3.8331	4.3523	3.423		3.92523	4.39417	5.95185	3.86947		0.999923	0.0101299	0.977101
Prnp	0.5793	0.886	0.7563	0.637	0.9989	1.1072	1.2815	1.6534	1.0717	0.9894	1.0852		0.740533	0.914367	1.46745	1.04877		0.999923	0.0111912	0.272446
H2-Ab1	5013.78	5206.61	5432.95	4785.08	4745.35	4858.59	6623.43	6535.13	4812.01	5496.07	4851.39		5217.78	4796.34	6579.28	5053.16		0.999923	0.0112288	0.837547
Cd83	105.377	115.22	90.727	97.8646	123.22	100.252	138.556	136.329	126.374	135.984	115.814		103.775	107.112	137.442	126.057		0.999923	0.0116001	0.096554
Egr3	4.3492	5.1668	3.8218	3.3754	6.0194	4.5742	6.1205	9.6504	4.7678	5.942	4.1953		4.44593	4.65633	7.88545	4.96837		0.999923	0.0122842	0.783927
S100a11	29.4448	33.9163	34.352	32.9637	37.8476	37.7773	43.3476	45.8054	37.0391	41.3829	39.9796		32.571	36.1962	44.5765	39.4672		0.999923	0.012684	0.179359
Them6	15.3704	15.324	15.4355	13.5787	14.1409	14.6592	18.8369	19.3519	17.6473	18.7183	16.8986		15.3766	14.1263	19.0944	17.7547		0.999923	0.0147189	0.161172
Lipa	9.2682	9.4442	7.4809	9.4433	10.0644	10.7552	10.6751	11.7428	9.9762	10.3407	11.2039		8.7311	10.0876	11.2089	10.5069		0.999923	0.0152748	0.0769774
Sla	10.0375	10.7598	8.7812	8.983	10.5656	12.1249	11.8938	15.4941	8.6981	9.2132	8.1431		9.8595	10.5578	13.6939	8.6848		0.999923	0.0168932	0.499495
Ankrd33b	1.5021	1.4436	0.9499	1.0374	1.1486	1.2179	1.8155	1.9646	1.8087	1.6986	1.506		1.29853	1.13463	1.89005	1.6711		0.999923	0.0187819	0.122056
Hsd17b10	83.9206	77.1198	82.5586	94.3745	88.5772	90.5888	99.8425	98.7236	98.9754	95.2928	91.8304		81.1997	91.1802	99.2831	95.3662		0.999923	0.0197982	0.0782986
Gng2	17.8102	17.2574	15.7685	16.2216	18.001	21.1748	19.8826	23.0511	20.0705	18.2146	19.1073		16.9454	18.4658	21.4669	19.1308		0.999923	0.0197982	0.36298
Gbp3	26.2249	24.7279	26.5398	21.9283	27.7147	29.4027	33.8728	35.0429	27.389	29.9146	27.7563		25.8309	26.3486	34.4579	28.3533		0.999923	0.0223911	0.65574
Trib1	1.8173	2.1797	1.6074	1.8965	1.8557	1.7121	2.3649	3.1323	2.0241	2.4949	2.2734		1.86813	1.82143	2.7486	2.26413		0.999923	0.0239513	0.348722
Ccdc28b	43.3817	51.9254	46.3509	43.3435	43.4208	42.3245	61.6551	69.555	52.9778	60.8746	42.4197		47.2193	43.0296	65.6051	52.0907		0.999923	0.0252007	0.682596
Ech1	98.9891	95.4421	96.9822	110.983	98.6035	110.047	118.855	119.156	118.72	113.099	106.606		97.1378	106.544	119.006	112.808		0.999923	0.0253468	0.139651
Bcl2l14	2.1969	1.8701	2.0626	1.8537	2.2474	2.9167	3.4684	3.3259	2.7893	2.6501	3.4095		2.0432	2.33927	3.39715	2.94963		0.999923	0.0275857	0.10424
Stard10	14.9306	13.5257	14.7514	13.7239	12.5793	13.9582	18.3872	18.4745	18.3477	17.2405	16.2335		14.4026	13.4205	18.4308	17.2739		0.999923	0.0280909	0.133737
Ehd1	38.6961	40.9966	37.7291	39.1511	37.1047	39.2826	43.8867	48.2352	38.2739	41.5414	39.3146		39.1406	38.5128	46.0609	39.71		0.999923	0.0298752	0.953908
Cd48	114.201	108.418	112.586	103.176	118.652	114.687	145.958	129.319	141.591	128.466	127.468		111.735	112.172	137.639	132.508		0.999923	0.0298835	0.0919368
Sh3bgrl	86.9798	70.3153	89.0012	64.4479	79.9215	90.5548	112.376	111.954	105.935	93.7395	101.267		82.0988	78.3081	112.165	100.314		0.999923	0.0319499	0.221625
Rcbtb2	11.0169	10.7855	10.691	10.6249	10.8325	11.1237	13.2797	12.766	12.3193	12.9597	13.05		10.8311	10.8604	13.0229	12.7763		0.999923	0.0328988	0.057614
Arhgap15	24.4643	20.676	26.7565	21.0608	27.5385	28.0484	38.4391	31.469	27.3192	34.6643	32.5358		23.9656	25.5492	34.9541	31.5064		0.999923	0.036384	0.131186
Ctsd	26.9547	31.1034	29.7051	27.2699	30.3408	27.8402	34.0264	38.2655	30.0779	29.7791	27.9554		29.2544	28.4836	36.1459	29.2708		0.999923	0.036384	0.987051
Ggps1	8.243	7.8495	7.5995	8.169	9.2735	8.3489	9.409	9.2143	8.9298	8.8624	8.5483		7.89733	8.59713	9.31165	8.78017		0.999923	0.0381935	0.298817
Adgre1	2.9476	3.1274	2.6044	2.4894	2.3286	2.322	2.9643	15.7481	4.1558	4.858	1.813		2.89313	2.38	9.3562	3.60893		0.999923	0.0381935	0.816668
Cd47	23.845	21.1477	22.1183	20.4004	23.6132	23.2225	26.471	26.4874	25.8689	24.5171	24.8569		22.3703	22.412	26.4792	25.081		0.999923	0.0393312	0.259821
Sidt1	0.6268	0.7467	0.736	0.9189	0.9435	0.7619	1.2134	1.3145	0.8757	0.9263	1.253		0.703167	0.874767	1.26395	1.01833		0.999923	0.0393853	0.21855
Ada	342.996	340.133	351.662	344.494	329.962	378.3	408.531	415.576	395.019	387.798	426.479		344.93	350.919	412.054	403.098		0.999923	0.040195	0.0793598
Cd72	86.1877	101.538	95.4832	60.7932	90.3581	74.9607	114.194	150.28	113.022	114.705	94.2253		94.4031	75.3707	132.237	107.317		0.631046	0.0414851	0.591978
H2-Aa	3468.3	3662.71	3654.67	3205.51	3332.61	3441.96	4512.35	4071.35	3329.71	3475.49	3416.78		3595.23	3326.69	4291.85	3407.33		0.999923	0.0423023	0.674996
Zfp758	5.7867	4.1431	4.8534	5.0479	5.6285	5.1148	6.8915	6.2294	6.3833	6.2594	6.1874		4.92773	5.26373	6.56045	6.2767		0.999923	0.0427375	0.0750571
H2-Eb1	1714.97	1855.96	1811.09	1593	1612.11	1695.43	2111.4	2076.48	1607.13	1679.7	1607.85		1794.01	1633.51	2093.94	1631.56		0.851018	0.0427375	0.278088
Plbd1	8.8936	12.211	9.2615	11.734	14.4813	10.2056	16.2894	19.4997	9.2102	17.6476	11.665		10.122	12.1403	17.8945	12.8409		0.999923	0.0429031	0.502741
Arl5c	94.8835	97.8225	108.447	94.6232	99.2162	112.577	134.082	124.204	101.359	116.153	110.441		100.384	102.139	129.143	109.318		0.999923	0.0457158	0.684915
Rbm3	270.205	247.905	309.691	242.664	280.355	271.628	427.654	337.604	274.826	350.699	318.202		275.934	264.883	382.629	314.576		0.999923	0.0457252	0.581289
Nudt15	4.25	4.1685	3.9314	4.1528	4.1607	4.6561	5.3074	4.9332	4.6382	5.0572	4.8752		4.11663	4.3232	5.1203	4.85687		0.999923	0.0463915	0.16208
Sh3bgrl3	480.278	437.364	516.655	505.997	481.121	518.859	596.171	580.744	459.724	432.31	477.78		478.099	501.992	588.458	456.605		0.999923	0.04646	0.764626
Rdh14	10.1039	8.9543	9.6543	9.7653	10.3371	9.9384	11.8354	11.8552	11.0892	10.7143	11.4024		9.57083	10.0136	11.8453	11.0686		0.999923	0.0480185	0.253331
Crbn	38.4076	36.5372	38.3599	37.0057	44.8309	42.153	47.3665	47.8123	41.0321	49.0856	46.6154		37.7682	41.3299	47.5894	45.5777		0.999923	0.0496922	0.111295
Inppl1	31.1267	37.7704	26.937	55.8325	53.5878	57.4225	38.3894	37.0269	67.8316	67.8452	59.7556		31.9447	55.6143	37.7082	65.1441		1.8982e-09	0.222744	1.50152e-18
Tbc1d4	2.4285	3.3184	2.3962	5.2275	4.5117	4.4935	4.5088	2.8317	4.5963	5.7352	6.526		2.71437	4.74423	3.67025	5.61917		0.0477639	0.276131	1.18107e-05
Raph1	1.1271	0.9724	0.7323	1.5823	1.4897	1.9468	0.986	1.4752	1.6838	1.543	1.7352		0.943933	1.67293	1.2306	1.654		0.00158085	0.250219	6.18874e-05
Vwa5a	3.8312	3.5354	3.2452	4.6371	6.0447	7.1539	3.9072	5.184	5.465	6.2734	5.7329		3.53727	5.94523	4.5456	5.82377		0.00659921	0.276317	0.000405898
Spred2	3.8765	4.07	3.6164	4.8795	6.0532	5.5747	4.8101	4.0513	5.1145	5.7324	5.8753		3.8543	5.50247	4.4307	5.57407		0.0264938	0.381005	0.000416853
Cntln	2.3267	2.5159	2.2525	3.278	6.7197	6.1033	2.6341	4.2966	3.2845	5.575	5.7172		2.36503	5.367	3.46535	4.8589		0.013159	0.360734	0.00363543
Acad8	0.6836	1.1073	0.882	1.4793	1.764	1.9251	1.3298	1.116	1.4541	1.7318	1.5417		0.890967	1.7228	1.2229	1.57587		0.0179747	0.327246	0.00581387
Clec16a	8.7648	10.8008	7.7265	12.5717	12.3503	12.9623	9.2232	8.9672	12.3588	10.8778	12.3392		9.09737	12.6281	9.0952	11.8586		0.0109175	0.892844	0.00636872
Faah	1.9664	2.2012	1.4879	2.8793	3.1456	3.0947	1.7149	2.2933	2.6896	2.5491	2.2824		1.88517	3.03987	2.0041	2.50703		0.0125588	0.783604	0.0961391
Cul7	16.4002	17.653	14.4402	23.7644	24.699	21.3272	12.5939	14.223	20.884	17.902	20.0256		16.1645	23.2635	13.4085	19.6039		0.0021192	0.36938	0.0994782
Cul9	4.9658	8.3916	5.6512	12.5253	12.4025	11.1739	6.2914	6.9875	7.771	9.0912	7.7616		6.3362	12.0339	6.63945	8.20793		0.00122032	0.848673	0.267431
Values indicate TPM. MT-RNAs not included.
