# Supplementary material for: KMT2D acetylation by CREBBP reveals a cooperative functional interaction at enhancers in normal and malignant germinal center B cells
Source: Proc Natl Acad Sci U S A. 2023 Mar 9;120(11):e2218330120. doi: 10.1073/pnas.2218330120 (PMC10089214; doi:10.1073/pnas.2218330120)
Supplement: Supplementary file 5 — Dataset S04 (XLSX) [file pnas.2218330120.sd04.xlsx]

## Sheet: GSEA results
Dataset 4a. Results of GSEAs displayed in Figure 3 and S3
Cell type	Dataset	Data type	Analysis	Signature Name	SIZE*	ES	NES	FDR q-val	Reference (for Signature)
GCB-DLBCL	NCI	RNA-seq	WT_vs_comutated	dHET-DOWN	390	0.541747	1.7018	0.0019305	this paper
All DLBCL	NCI	RNA-seq	WT_vs_comutated	dHET-DOWN	390	0.526092	1.55781	0.0199203	this paper
GCB-DLBCL	DFCI	Affymetryx	WT_vs_comutated	dHET-DOWN	380	0.395205	1.35258	0.0690979	this paper
All DLBCL	DFCI	Affymetryx	WT_vs_comutated	dHET-DOWN	380	0.452749	1.49087	0.0390625	this paper
mouse GC B cells	n/a	RNA-seq	wt vs dHET	C6_DZ A_UP_TOP100	72	-0.289199	-0.946853	1	Holmes et al., JEM 2020
mouse GC B cells	n/a	RNA-seq	wt vs dHET	C2_DZ B_UP_TOP100	80	0.334318	1.13755	0.328358	Holmes et al., JEM 2020
mouse GC B cells	n/a	RNA-seq	wt vs dHET	C12_DZ C_UP_TOP100	66	-0.282873	-0.931387	1	Holmes et al., JEM 2020
mouse GC B cells	n/a	RNA-seq	wt vs dHET	C9_INT B_UP_TOP100	64	0.236597	0.771385	0.915212	Holmes et al., JEM 2020
mouse GC B cells	n/a	RNA-seq	wt vs dHET	C5_INT C_UP_TOP100	56	-0.276927	-0.883219	0.94671	Holmes et al., JEM 2020
mouse GC B cells	n/a	RNA-seq	wt vs dHET	C4_LZ B_UP_TOP100	91	0.237293	0.818704	0.941477	Holmes et al., JEM 2020
mouse GC B cells	n/a	RNA-seq	wt vs dHET	C3_INT A_UP_TOP100	83	0.533192	1.79291	0	Holmes et al., JEM 2020
mouse GC B cells	n/a	RNA-seq	wt vs dHET	C1_INT E_UP_TOP100	81	0.416334	1.41303	0.055953	Holmes et al., JEM 2020
mouse GC B cells	n/a	RNA-seq	wt vs dHET	C7_LZ A_UP_TOP100	90	0.423595	1.45054	0.0497018	Holmes et al., JEM 2020
mouse GC B cells	n/a	RNA-seq	wt vs dHET	C8_INT D_UP_TOP100	79	0.499491	1.71985	0.00244048	Holmes et al., JEM 2020
mouse GC B cells	n/a	RNA-seq	wt vs dHET	C11_PREM_UP_TOP100	80	0.512657	1.7548	0.00176786	Holmes et al., JEM 2020
mouse GC B cells	n/a	RNA-seq	wt vs dHET	C10_PBL A_UP_TOP100	86	-0.236913	-0.818541	0.84121	Holmes et al., JEM 2020
mouse GC B cells	n/a	RNA-seq	wt vs dHET	C13_PBL B_UP_TOP100	78	0.246918	0.829176	1	Holmes et al., JEM 2020
mouse GC B cells	n/a	RNA-seq	wt vs dHET	VICTORA_LZ_2012	143	0.501067	1.72975	0.000712251	Victora et al., Blood 2012
mouse GC B cells	n/a	RNA-seq	wt vs dHET	VICTORA_DZ_2012	123	-0.296055	-1.01321	0.411701	Victora et al., Blood 2012
mouse GC B cells	n/a	RNA-seq	wt vs dHET	NFKB_UP	60	0.616703	2.0075	0.0011087	https://lymphochip.nih.gov/signaturedb/
mouse GC B cells	n/a	RNA-seq	wt vs dHET	NOTCH2_ICN_UP	70	0.550352	1.85115	0.00266184	https://lymphochip.nih.gov/signaturedb/
mouse GC B cells	n/a	RNA-seq	wt vs dHET	BCR_NFKB_CYTOKINE node	89	0.536164	1.85201	0.00312411	https://lymphochip.nih.gov/signaturedb/
mouse GC B cells	n/a	RNA-seq	wt vs dHET	GCB_TBL1XR1KO_DOWN	152	0.508609	1.87692	0.00320011	https://lymphochip.nih.gov/signaturedb/
mouse GC B cells	n/a	RNA-seq	wt vs dHET	IRF4_ABC_INDUCED	144	0.487278	1.78452	0.00527384	https://lymphochip.nih.gov/signaturedb/
mouse GC B cells	n/a	RNA-seq	wt vs dHET	TCF4_SHRNADN_CHIP	280	0.439392	1.74984	0.0066331	https://lymphochip.nih.gov/signaturedb/
mouse GC B cells	n/a	RNA-seq	wt vs dHET	NOTCH2_ICN_UP_4X	56	0.533018	1.70312	0.00948248	https://lymphochip.nih.gov/signaturedb/
mouse GC B cells	n/a	RNA-seq	wt vs dHET	CD40_UP_BL	88	0.477313	1.64848	0.0110074	https://lymphochip.nih.gov/signaturedb/
mouse GC B cells	n/a	RNA-seq	wt vs dHET	GCB_TBL1XR1mut_UP	281	0.413453	1.6577	0.0113515	https://lymphochip.nih.gov/signaturedb/
mouse GC B cells	n/a	RNA-seq	wt vs dHET	IRF4_SPIB_ABC_INDUCED	184	0.431819	1.65788	0.0127705	https://lymphochip.nih.gov/signaturedb/
mouse GC B cells	n/a	RNA-seq	wt vs dHET	CD40_UP_BASSO	71	0.448553	1.46687	0.016129	https://lymphochip.nih.gov/signaturedb/
mouse GC B cells	n/a	RNA-seq	wt vs dHET	KLF2_INDUCED	91	0.455712	1.58308	0.0194622	https://lymphochip.nih.gov/signaturedb/
mouse GC B cells	n/a	RNA-seq	wt vs dHET	ABC_MEMORY_B_PRECURSOR_HIGH	145	0.422554	1.54896	0.0254282	https://lymphochip.nih.gov/signaturedb/
mouse GC B cells	n/a	RNA-seq	wt vs dHET	B_CELL_MEMORY_NEWMAN	51	0.481384	1.50861	0.0360136	https://lymphochip.nih.gov/signaturedb/
mouse GC B cells	n/a	RNA-seq	wt vs dHET	IRF4_ABC_INDUCED_NFKB	193	0.392315	1.48854	0.0381835	https://lymphochip.nih.gov/signaturedb/
mouse GC B cells	n/a	RNA-seq	wt vs dHET	NFKB_UP_OCILY10_ONLY	15	0.616008	1.4911	0.0393854	https://lymphochip.nih.gov/signaturedb/
mouse GC B cells	n/a	RNA-seq	wt vs dHET	PAX5_REPRESSED	63	0.455667	1.47151	0.042401	https://lymphochip.nih.gov/signaturedb/
mouse GC B cells	n/a	RNA-seq	wt vs dHET	NFKB_UP_ALL_OCILY3_LY10	60	0.445477	1.4533	0.0473497	https://lymphochip.nih.gov/signaturedb/
mouse GC B cells	n/a	RNA-seq	wt vs dHET	NFKB_UP_HBL1	189	0.375423	1.4404	0.0507655	https://lymphochip.nih.gov/signaturedb/
Note: ABC-DLBCL and NC-DLBCL cases were not analyzed because these subtypes typically lack concurrent CREBBP/KMT2D mutations (no co-mutated samples in ABC-DLBCL and 1 co-mutated sample in NC-DLBCL from the DFCI dataset)
* N of genes in signature. Note that numbers in the dHET signature may vary as not all are converted to human symbols and/or represented in the Dataset analyzed (eg Affymetrix platform in DFCI dataset)

## Sheet: Leading edge
Dataset 4b. Leading edge geneset in GSEA of CREBBP/KMT2D wildtype vs co-mutated human GCB-DLBCL cases
Geneset: dHET-down signature
PROBE	RANK METRIC SCORE	RUNNING ES	CORE ENRICHMENT
PLD4	-0.549088	0.000105168	Yes
XKRX	-0.452496	-0.0151688	Yes
USP2	-0.424629	-0.0277066	Yes
EBI3	-0.379539	-0.0390699	Yes
TNNI2	-0.358395	-0.0491249	Yes
ITGB7	-0.294119	-0.0553756	Yes
M1AP	-0.289784	-0.0633292	Yes
TNNT3	-0.273925	-0.0701694	Yes
PDE4A	-0.263702	-0.0769148	Yes
NGFR	-0.250807	-0.082505	Yes
TKTL1	-0.247745	-0.0892012	Yes
APOC2	-0.246292	-0.0959364	Yes
ACKR2	-0.244583	-0.102798	Yes
CXCR3	-0.243048	-0.109422	Yes
LRRC32	-0.241719	-0.116002	Yes
TOR4A	-0.238793	-0.122144	Yes
CLIP2	-0.237955	-0.128771	Yes
ZBTB32	-0.237468	-0.135416	Yes
NXPH4	-0.236809	-0.142132	Yes
IL2RB	-0.236374	-0.148871	Yes
LRRC56	-0.220048	-0.151933	Yes
LRRC25	-0.21064	-0.155814	Yes
RYR1	-0.210463	-0.161806	Yes
SSBP3	-0.206118	-0.166508	Yes
ARID3A	-0.205208	-0.172076	Yes
PACSIN1	-0.203252	-0.177218	Yes
GNA15	-0.201257	-0.18243	Yes
NRGN	-0.201118	-0.188091	Yes
RNF183	-0.20034	-0.193621	Yes
SELPLG	-0.197652	-0.198666	Yes
CYP27A1	-0.193556	-0.20315	Yes
SEMA6B	-0.193146	-0.208296	Yes
LTA	-0.185565	-0.211072	Yes
FLT3	-0.185494	-0.216348	Yes
CPNE5	-0.184313	-0.221222	Yes
RAB37	-0.183708	-0.226231	Yes
SH2D2A	-0.18222	-0.230864	Yes
PIPOX	-0.180437	-0.23535	Yes
ETHE1	-0.178117	-0.239363	Yes
PLB1	-0.177961	-0.244322	Yes
ADAP1	-0.177707	-0.249275	Yes
TNFRSF1B	-0.176643	-0.253864	Yes
LGMN	-0.176599	-0.258885	Yes
ABTB2	-0.173789	-0.262326	Yes
TNFRSF13B	-0.172136	-0.26676	Yes
PDLIM2	-0.170505	-0.270979	Yes
TSPAN32	-0.169664	-0.275572	Yes
NOD2	-0.165807	-0.278457	Yes
ALDH2	-0.164588	-0.282664	Yes
ABI3	-0.164585	-0.287362	Yes
GPR137B	-0.158865	-0.288923	Yes
PSEN2	-0.158415	-0.29331	Yes
LSP1	-0.158238	-0.297706	Yes
MIR4435-2HG	-0.158176	-0.302202	Yes
LFNG	-0.154739	-0.304211	Yes
NRROS	-0.154639	-0.308481	Yes
TNF	-0.153945	-0.312369	Yes
ZBTB7B	-0.153313	-0.316342	Yes
RAB11FIP4	-0.152103	-0.319834	Yes
APOBR	-0.151495	-0.323923	Yes
COBL	-0.150977	-0.327827	Yes
SERPINF1	-0.150365	-0.331779	Yes
PTMS	-0.150003	-0.335692	Yes
ALDH3B1	-0.14873	-0.339384	Yes
LRRC3	-0.145996	-0.341566	Yes
SUSD3	-0.144602	-0.344933	Yes
PALM	-0.144528	-0.348956	Yes
S1PR4	-0.142155	-0.351586	Yes
OSBPL5	-0.140841	-0.354865	Yes
CRISP3	-0.138618	-0.35739	Yes
DOK1	-0.138362	-0.361158	Yes
GPR18	-0.137217	-0.36437	Yes
CAMK2A	-0.136274	-0.367571	Yes
LAT2	-0.133756	-0.369187	Yes
FSCN1	-0.133531	-0.372732	Yes
STAC2	-0.132688	-0.375764	Yes
PTPN7	-0.129771	-0.37652	Yes
TMEM51	-0.129417	-0.379908	Yes
PREX1	-0.12921	-0.383455	Yes
KCNB1	-0.12916	-0.38708	Yes
AVPR2	-0.128822	-0.390409	Yes
GATM	-0.127312	-0.392949	Yes
RNF130	-0.124771	-0.394541	Yes
FHL3	-0.124361	-0.397597	Yes
VASP	-0.124179	-0.401084	Yes
RASGRP4	-0.123	-0.403344	Yes
CD300LF	-0.122975	-0.406834	Yes
PBX4	-0.121691	-0.409292	Yes
GIMAP4	-0.120639	-0.411944	Yes
SCIMP	-0.118731	-0.413935	Yes
ST6GALNAC6	-0.117828	-0.416335	Yes
PDE2A	-0.116502	-0.418498	Yes
GIPC3	-0.115821	-0.421213	Yes
CFP	-0.114442	-0.42294	Yes
TEX9	-0.113968	-0.425701	Yes
PMEPA1	-0.113071	-0.428049	Yes
EMP3	-0.112021	-0.429824	Yes
RARA	-0.111866	-0.432853	Yes
ESPN	-0.111821	-0.436025	Yes
AIF1	-0.111707	-0.439112	Yes
ACVR1B	-0.110116	-0.440805	Yes
BMF	-0.110088	-0.443886	Yes
BIN2	-0.10927	-0.446102	Yes
CSF2RB	-0.107946	-0.447747	Yes
FGD2	-0.107296	-0.450049	Yes
CYTH4	-0.106909	-0.452501	Yes
MYO1F	-0.106043	-0.45469	Yes
TRAF4	-0.105042	-0.456432	Yes
ACAP1	-0.104867	-0.459136	Yes
CD2	-0.104195	-0.461434	Yes
SLC2A6	-0.102872	-0.462598	Yes
NR4A1	-0.102718	-0.465218	Yes
ZNF385A	-0.102513	-0.467961	Yes
SIGIRR	-0.102494	-0.470866	Yes
EHD4	-0.101205	-0.472192	Yes
RGS14	-0.100211	-0.473565	Yes
FGR	-0.0999018	-0.475962	Yes
CXXC5	-0.0992115	-0.477803	Yes
HIP1	-0.0990535	-0.48053	Yes
SH3BP1	-0.0979796	-0.482241	Yes
CSRNP1	-0.0974807	-0.484448	Yes
ICAM1	-0.0973174	-0.486978	Yes
TOGARAM2	-0.0973015	-0.489714	Yes
RHOF	-0.0972971	-0.492492	Yes
EMID1	-0.0961014	-0.49409	Yes
COL15A1	-0.0935641	-0.492811	Yes
GM2A	-0.0934691	-0.495356	Yes
ZYX	-0.0926422	-0.496887	Yes
PLEKHO2	-0.0916649	-0.498499	Yes
FYN	-0.0908623	-0.500105	Yes
CEACAM1	-0.0907354	-0.502573	Yes
TBXA2R	-0.0879402	-0.500677	Yes
CYB561A3	-0.0873912	-0.502345	Yes
HAAO	-0.0867499	-0.503871	Yes
BTNL2	-0.086284	-0.505969	Yes
ARRB2	-0.0857433	-0.507652	Yes
SAMHD1	-0.0853448	-0.509616	Yes
MVP	-0.0852045	-0.511799	Yes
SH3BP2	-0.0830901	-0.510757	Yes
ACOX3	-0.0829462	-0.512939	Yes
LAX1	-0.0825743	-0.514675	Yes
MGAT1	-0.0806676	-0.514274	Yes
NEURL3	-0.0800747	-0.51565	Yes
ECHDC3	-0.0789307	-0.516146	Yes
SLC45A4	-0.076092	-0.513345	Yes
SLC7A7	-0.0751326	-0.513706	Yes
COTL1	-0.0736447	-0.513345	Yes
PCK2	-0.0727105	-0.513742	Yes
SLC37A4	-0.071589	-0.513522	Yes
MORN1	-0.070897	-0.514218	Yes
PPDPF	-0.0702049	-0.515041	Yes
TMEM52	-0.0700854	-0.516919	Yes
CD59	-0.0696183	-0.517825	Yes
SNX20	-0.0695479	-0.51958	Yes
TMEM132A	-0.0693906	-0.52125	Yes
ITGB2	-0.0687223	-0.522009	Yes
CORO7	-0.0674172	-0.521044	Yes
THEMIS2	-0.0669964	-0.522021	Yes
HLA-F	-0.0662426	-0.52229	Yes
NEU1	-0.0660121	-0.523655	Yes
SH2D3C	-0.0658634	-0.525308	Yes
IL2RG	-0.065637	-0.526893	Yes
SLC8B1	-0.0655192	-0.528598	Yes
LST1	-0.0647479	-0.529121	Yes
BCL9L	-0.0646602	-0.53078	Yes
HLA-DMB	-0.0644334	-0.532141	Yes
LCP2	-0.0643778	-0.533875	Yes
GSN	-0.0642102	-0.535292	Yes
RHBDF1	-0.0612662	-0.531481	Yes
NCF4	-0.0609947	-0.532535	Yes
CD81	-0.0608583	-0.533708	Yes
SLC39A4	-0.0602198	-0.533971	Yes
CACNA1S	-0.0597748	-0.534742	Yes
PSTPIP1	-0.05912	-0.534701	Yes
CD74	-0.057322	-0.531945	Yes
TMED6	-0.0559816	-0.530549	Yes
MICAL1	-0.0552807	-0.530736	Yes
ADAMTS10	-0.05457	-0.530419	Yes
SEMA4B	-0.05442	-0.531513	Yes
HLA-E	-0.0543548	-0.532962	Yes
PADI2	-0.0542959	-0.534282	Yes
CBFA2T3	-0.0541974	-0.5356	Yes
NDRG1	-0.054074	-0.536684	Yes
KIF9	-0.0540696	-0.538227	Yes
PHLDB3	-0.0534558	-0.538802	Yes
IRF7	-0.0534008	-0.540223	Yes
In red, genes displayed in Figure 3g
