# Supplementary material for: KMT2D acetylation by CREBBP reveals a cooperative functional interaction at enhancers in normal and malignant germinal center B cells
Source: Proc Natl Acad Sci U S A. 2023 Mar 9;120(11):e2218330120. doi: 10.1073/pnas.2218330120 (PMC10089214; doi:10.1073/pnas.2218330120)
Supplement: Supplementary file 6 — Dataset S05 (XLSX) [file pnas.2218330120.sd05.xlsx]

## Sheet: sgRNAs
Dataset 5a. List of sgRNAs used for targeted editing
sgRNA name	Sequence	PAM	On-Target Score	Off-Target Score	Target Domain	Exon*	Gene	Position (GRCh37)
sgEP300_E9	CCGGCGTAGGAAATATGGCT	TGG	60.8132	88.5518	KIX	9	EP300-201 ENST00000263253.8	Chr 22: 41140146 - 41140165
sgEP300_E17	GGGTCCACAGGTTGACGAAA	GGG	88.3295	61.7149	Bromodomain	17	EP300-201 ENST00000263253.8	Chr 22: 41155075 - 41155094
sgEP300_E24	TCATGCTTCTGACAAAACCG	TGG	78.2697	78.6594	HAT	24	EP300-201 ENST00000263253.8	Chr 22: 41168552 - 41168571
sgCREBBP_E13	TGTGCACCCATCATGTTCGG	AGG	69.9875	47.2034	-	13/12	CREBBP (ENST00000262367.9/ENST00000382070.7)	chr16: 3773878 - 3773897
sgCREBBP_E17	TAAACCAGAGGAGTTACGCC	AGG	48.2284	61.4784	Bromodomain	17/16	CREBBP (ENST00000262367.9/ENST00000382070.7)	chr16: 3758949 - 3758968
sgCREBBP_E20	CAGACGTAAGTACCGTCCTG	GGG	68.2127	48.5329	HAT	20/19	CREBBP (ENST00000262367.9/ENST00000382070.7)	chr16: 3751711 - 3751730
sgKMT2D-E52	ATTGATGCTACGTTGACCGG	CGG	29.9	97.9	SET	52	KMT2D(ENSG00000167548)	chr12:+49416074
sgKMT2D-E53	TTCCTGTGCCCCTAACTGTG	TGG	23.3	67.6	SET	53	KMT2D(ENSG00000167548)	chr12:+49415902
sgPPP1R12C_4	CCAGCGAGTGAAGACGGCAT	GGG	56.1	88.5	-	na	PPP1R12C (intron1)	chr19:55116269 - 55116288
sgPPP1R12C_5	AGGGAGACATCCGTCGGAGA	AGG	56.6	92.6	-	na	PPP1R12C (intron1)	chr19: 55116191 - 55116210
* for the CREBBP gene, exon location is given with reference to both annotated transcripts
na, not applicable

## Sheet: Abs
Dataset 5b. List of antibodies used in the study
Antibody	Source	Identifyer
Rat monoclonal anti-CD45R/B220 (clone RA3-6B2), PerCP-conjugated	BD Biosciences	Cat# 561086; RRID: AB_2034009
Rat monoclonal anti-CD45R/B220 (clone RA3-6B2), Biotin-conjugated	BD Biosciences	Cat# 553086; RRID: AB_394616
Mouse monoclonal anti-BCL6, Alexa Fluor647-conjugated	BD Biosciences	Cat# 561525; RRID: AB_10898007
Rabbit monoclonal anti-CD3 (clone SP7)	Lab Vision	Cat# RM-9107-S1; RRID: AB_149924
Rat monoclonal anti-CD86 (clone B7-2), APC-conjugated	Thermo Fisher Scientific	Cat# 17-0862-82; RRID: AB_469419
Hamster monoclonal anti-CD95, PE-Cy7-conjugated	BD Biosciences	Cat# 557653; RRID: AB_396768
Mouse monoclonal anti-CD95, PE-conjugated	BD Biosciences	Cat# 555674; RRID: AB_396027
Rat monoclonal anti-CD184 (CXCR4), PerCP-eFluor710-conjugated	Thermo Fisher Scientific	Cat# 46-9991-80; RRID: AB_10670192
Rat monoclonal anti-IgD, PE-conjugated	SouthernBiotech	Cat# 1120-09; N/A
Rat monoclonal anti-IgG1, APC-conjugated	BD Biosciences	Cat# 550874; RRID: AB_398470
Rat monoclonal anti-IgM, APC-conjugated	BD Biosciences	Cat# 550676; RRID: AB_398464
Mouse monoclonal anti-FLAG (clone M2)	Sigma-Aldrich	Cat# P2983; RRID: AB_439685
Rat monoclonal anti-HA (3F10 clone)	Roche	Cat# 11867423001; RRID: AB_390918
Rabbit polyclonal anti-HA	Abcam	Cat# ab9110; RRID: AB_307019
Rabbit polyclonal anti-KMT2D	Sigma-Aldrich	Atlas Antibodies Cat#
Rabbit polyclonal anti-CBP	Cell Signaling Technology	Cat #7389; Clone D6C5
Rabbit monoclonal anti-p300	Cell Signaling Technology	Cat #54062; Clone D2X6N
Rabbit polyclonal anti-acetylated Lysine	Cell Signaling Technology	Cat #9441
Rabbit polyclonal anti-acetylated CBP (Lysine1535)/P300(Lysine1499)	Cell Signaling Technology	Cat #4771
Rabbit polyclonal anti-RbBP5	Bethyl	Cat# A300-109A; RRID: AB_210551
Mouse monoclonal anti-β-Actin	Sigma-Aldrich	Cat# A5441; RRID: AB_476744
Mouse monoclonal anti-Vinculin	Sigma-Aldrich	Cat# SAB4200080; RRID: AB_10604160
Rabbit polyclonal anti-H3K27Ac	Active Motif	Cat# 39135; RRID: AB_2614979
Rabbit polyclonal anti-H3K4me1	Abcam	Cat# ab8895; RRID: AB_306847
Rabbit polyclonal anti-H3K4me3	Abcam	Cat# ab8580; N/A
Rabbit polyclonal anti-H3 (D1H2)	Cell Signaling Technology	Cat# 4499; AB_10544537
Rabbit polyclonal anti-BCL6 (N3 clone)	Santa Cruz Biotechnology	Cat# sc-858; RRID: AB_2063450
Goat polyclonal anti-IRF4	Santa Cruz Biotechnology	Cat# sc-6059; RRID: AB_2127145
Goat polyclonal anti-PAX5	Santa Cruz Biotechnology	Cat# sc-1974; RRID: AB_2159678
Anti-PNA, Biotin-conjugated	Vector Laboratories	Cat# B-1075; RRID: AB_2313597
Anti-PNA, FITC-conjugated	Vector Laboratories	Cat# FL-1071; RRID: AB_2315097
Rabbit F(ab')2 polyclonal Anti-Goat IgG(H+L), Alkaline Phosphatase (AP)-conjugated	Southern Biotech	Cat# 602004; RRID: AB_619804
Sheep Anti-Mouse IgG, HRP-conjugated	GE Healthcare	Cat# NA931; RRID: AB_772210
Rat monoclonal anti-Mouse Ig, HRP-conjugated (TrueBlot)	Rockland	Cat# 18-8817-33; RRID: AB_2610851
Mouse monoclonal anti-Rabbit IgG, HRP-conjugated (TrueBlot)	Rockland	Cat# 18-8816-33; RRID: AB_2610848
Donkey Anti-Rabbit IgG, HRP-Conjugated	GE Healthcare	Cat# NA934; RRID: AB_772206
Goat anti-Rabbit Ig, EnVision HRP-conjugated	Agilent-Dako	Cat# K400211-2; N/A
Goat anti-Rat IgG, HRP-Conjugated	GE Healthcare	Cat# NA935; RRID: AB_772207
